# Supplementary material for: Cotton (Gossypium hirsutum) VIRMA as an N6-Methyladenosine RNA Methylation Regulator Participates in Controlling Chloroplast-Dependent and Independent Leaf Development
Source: Int J Mol Sci. 2022 Aug 31;23(17):9887. doi: 10.3390/ijms23179887 (PMC9456376; doi:10.3390/ijms23179887)
Supplement: Supplementary file 1 [file ijms-23-09887-s001.zip]

Archive with 8 entries (8 files):
- Dataset S1.xls
- Figure S2.jpg
- Figure S3.jpg
- Figure S4.jpg
- Figure S5.jpg
- Figures S1 and S6 Plants VIR alignment.pdf
- Table S1 plant VIRMA amino acid sequences.pdf
- Table S2 primers.pdf
