# Supplementary material for: Cotton (Gossypium hirsutum) VIRMA as an N6-Methyladenosine RNA Methylation Regulator Participates in Controlling Chloroplast-Dependent and Independent Leaf Development
Source: Int J Mol Sci. 2022 Aug 31;23(17):9887. doi: 10.3390/ijms23179887 (PMC9456376; doi:10.3390/ijms23179887)
Supplement: Supplementary file 1 [file ijms-23-09887-s001.zip › Dataset S1.xls]

## Sheet: Chloroplast development
#ID	TRV1-1_FPKM	TRV1-2_FPKM	VR1-1_FPKM	VR1-2_FPKM	FDR	log2FC	regulated	Swiss-Prot_annotation
evm.TU.Gh_A03G0890	16.7235	17.6852	9.56316	8.67577	0.000203074	-1.19739	down	[Fructose-bisphosphate aldolase]-lysine N-methyltransferase, chloroplastic OS=Arabidopsis thaliana OX=3702 GN=LSMT-L PE=1 SV=1
evm.TU.Gh_D02G1272	14.2584	13.0476	4.89364	4.08671	2.40196e-09	-1.82189	down	[Fructose-bisphosphate aldolase]-lysine N-methyltransferase, chloroplastic OS=Arabidopsis thaliana OX=3702 GN=LSMT-L PE=1 SV=1
evm.TU.Gh_D03G1638	36.4967	35.8585	14.5883	11.2073	9.085e-09	-1.76062	down	28 kDa ribonucleoprotein, chloroplastic OS=Nicotiana sylvestris OX=4096 PE=1 SV=1
evm.TU.Gh_Sca004857G04	28.4348	32.4117	11.0811	6.50351	2.88531e-11	-2.05865	down	28 kDa ribonucleoprotein, chloroplastic OS=Nicotiana sylvestris OX=4096 PE=1 SV=1
evm.TU.Gh_D02G0473	110.51	110.3	58.6061	46.9758	0.000274941	-1.3659	down	28 kDa ribonucleoprotein, chloroplastic OS=Spinacia oleracea OX=3562 PE=1 SV=1
evm.TU.Gh_A02G0421	52.4531	53.3804	28.5259	20.252	1.56662e-05	-1.38814	down	28 kDa ribonucleoprotein, chloroplastic OS=Spinacia oleracea OX=3562 PE=1 SV=1
evm.TU.Gh_D04G1081	262.899	235.586	120.85	85.1673	0.000284667	-1.57186	down	29 kDa ribonucleoprotein A, chloroplastic OS=Nicotiana sylvestris OX=4096 PE=2 SV=1
evm.TU.Gh_A04G0623	335.077	305.773	162.547	114.439	0.000807208	-1.50857	down	29 kDa ribonucleoprotein A, chloroplastic OS=Nicotiana sylvestris OX=4096 PE=2 SV=1
evm.TU.Gh_A09G1400	171.279	145.547	39.5007	36.8046	0.000101863	-1.56036	down	29 kDa ribonucleoprotein B, chloroplastic OS=Nicotiana sylvestris OX=4096 PE=2 SV=1
evm.TU.Gh_A05G2128	39.6904	41.1029	23.6858	14.7778	4.65814e-05	-1.34726	down	30S ribosomal protein 2, chloroplastic OS=Arabidopsis thaliana OX=3702 GN=PSRP2 PE=2 SV=1
evm.TU.Gh_D05G2384	43.629	48.1883	27.044	15.7292	6.1805e-05	-1.37771	down	30S ribosomal protein 2, chloroplastic OS=Arabidopsis thaliana OX=3702 GN=PSRP2 PE=2 SV=1
evm.TU.Gh_A03G2107	60.9675	70.4107	34.1802	22.0315	1.6873e-06	-1.49404	down	30S ribosomal protein 3, chloroplastic OS=Spinacia oleracea OX=3562 GN=PSRP3 PE=1 SV=1
evm.TU.Gh_D02G1151	52.9031	58.0836	29.1553	25.5528	3.95513e-05	-1.29291	down	30S ribosomal protein 3, chloroplastic OS=Spinacia oleracea OX=3562 GN=PSRP3 PE=1 SV=1
evm.TU.Gh_D02G0203	17.1719	21.0516	8.5847	5.94147	1.08683e-07	-1.6635	down	30S ribosomal protein S1, chloroplastic OS=Spinacia oleracea OX=3562 GN=RPS1 PE=1 SV=1
evm.TU.Gh_D02G0615	89.4012	93.4184	51.4855	40.6113	0.00136259	-1.26229	down	30S ribosomal protein S1, chloroplastic OS=Spinacia oleracea OX=3562 GN=RPS1 PE=1 SV=1
evm.TU.Gh_A02G0162	13.8298	17.3823	6.32503	4.69067	5.44004e-07	-1.55779	down	30S ribosomal protein S1, chloroplastic OS=Spinacia oleracea OX=3562 GN=RPS1 PE=1 SV=1
evm.TU.Gh_A02G0551	116.435	118.878	64.0216	51.4111	0.00162132	-1.30042	down	30S ribosomal protein S1, chloroplastic OS=Spinacia oleracea OX=3562 GN=RPS1 PE=1 SV=1
evm.TU.Gh_A01G0701	44.8407	44.1046	29.4743	19.4165	0.000420605	-1.13337	down	30S ribosomal protein S10, chloroplastic OS=Arabidopsis thaliana OX=3702 GN=RPS10 PE=2 SV=1
evm.TU.Gh_D11G2849	44.8571	49.9633	30.2411	23.3103	0.0006664	-1.096	down	30S ribosomal protein S10, chloroplastic OS=Arabidopsis thaliana OX=3702 GN=RPS10 PE=2 SV=1
evm.TU.Gh_D01G0719	52.3447	58.3031	27.327	20.7732	2.30038e-06	-1.47101	down	30S ribosomal protein S10, chloroplastic OS=Arabidopsis thaliana OX=3702 GN=RPS10 PE=2 SV=1
evm.TU.Gh_D02G0814	129.853	162.127	63.559	44.6609	4.87751e-07	-1.7018	down	30S ribosomal protein S13, chloroplastic OS=Arabidopsis thaliana OX=3702 GN=RPS13 PE=2 SV=1
evm.TU.Gh_A02G0768	128.532	152.689	66.296	52.4491	8.56023e-06	-1.51527	down	30S ribosomal protein S13, chloroplastic OS=Arabidopsis thaliana OX=3702 GN=RPS13 PE=2 SV=1
Gossypium_hirsutum_newGene_18153	2.56661	2.80952	0.844109	1.30664	0.00469528	-1.55172	down	30S ribosomal protein S14, chloroplastic OS=Zea mays OX=4577 GN=rps14 PE=3 SV=2
evm.TU.Gh_A05G3844	203.562	236.902	131.053	110.903	0.00272486	-1.1368	down	30S ribosomal protein S17, chloroplastic OS=Arabidopsis thaliana OX=3702 GN=RPS17 PE=1 SV=1
evm.TU.Gh_D05G1245	201.466	226.858	128.153	103.457	0.00205484	-1.15913	down	30S ribosomal protein S17, chloroplastic OS=Arabidopsis thaliana OX=3702 GN=RPS17 PE=1 SV=1
evm.TU.Gh_A04G0306	93.5061	102.864	49.6266	36.004	9.48363e-06	-1.46199	down	30S ribosomal protein S20, chloroplastic OS=Arabidopsis thaliana OX=3702 GN=RPS20 PE=2 SV=1
evm.TU.Gh_D05G3347	107.078	105.908	47.7357	45.8342	2.29765e-05	-1.41803	down	30S ribosomal protein S20, chloroplastic OS=Spinacia oleracea OX=3562 GN=RPS20 PE=1 SV=2
evm.TU.Gh_A09G0353	10.1889	11.6662	6.83448	5.18969	0.000865658	-1.11979	down	30S ribosomal protein S21, chloroplastic OS=Spinacia oleracea OX=3562 GN=rps21 PE=1 SV=2
evm.TU.Gh_D04G0745	84.3191	83.5299	53.9541	39.3095	0.000688638	-1.11898	down	30S ribosomal protein S21, chloroplastic OS=Spinacia oleracea OX=3562 GN=rps21 PE=1 SV=2
evm.TU.Gh_A05G2956	62.3845	68.7901	44.8996	31.0916	0.00121296	-1.0578	down	30S ribosomal protein S21, chloroplastic OS=Spinacia oleracea OX=3562 GN=rps21 PE=1 SV=2
evm.TU.Gh_D01G2216	115.705	129.97	57.587	53.1476	5.26902e-06	-1.45763	down	30S ribosomal protein S31, chloroplastic OS=Arabidopsis thaliana OX=3702 GN=RPS31 PE=1 SV=1
evm.TU.Gh_A01G1956	105.068	106.68	54.489	38.0594	1.6899e-06	-1.51387	down	30S ribosomal protein S31, chloroplastic OS=Arabidopsis thaliana OX=3702 GN=RPS31 PE=1 SV=1
evm.TU.Gh_A05G1362	35.3994	39.2819	21.2428	15.9455	3.16092e-05	-1.31813	down	30S ribosomal protein S5, chloroplastic OS=Arabidopsis thaliana OX=3702 GN=rps5 PE=2 SV=1
evm.TU.Gh_D05G1529	55.6202	52.2629	28.8834	20.1415	1.26023e-05	-1.40892	down	30S ribosomal protein S5, chloroplastic OS=Arabidopsis thaliana OX=3702 GN=rps5 PE=2 SV=1
evm.TU.Gh_A12G2150	82.3303	83.1325	52.9065	34.9907	0.000422857	-1.18277	down	30S ribosomal protein S6 alpha, chloroplastic OS=Arabidopsis thaliana OX=3702 GN=RPS6 PE=2 SV=1
evm.TU.Gh_D12G2326	58.1896	55.2869	31.3367	22.6684	2.01836e-05	-1.34239	down	30S ribosomal protein S6 alpha, chloroplastic OS=Arabidopsis thaliana OX=3702 GN=RPS6 PE=2 SV=1
evm.TU.Gh_A06G0106	71.6118	75.0298	42.7878	23.6243	1.1917e-05	-1.41132	down	30S ribosomal protein S9, chloroplastic OS=Arabidopsis thaliana OX=3702 GN=RPS9 PE=2 SV=1
evm.TU.Gh_D06G0079	99.6631	101.909	53.9508	38.2378	3.38232e-05	-1.39965	down	30S ribosomal protein S9, chloroplastic OS=Arabidopsis thaliana OX=3702 GN=RPS9 PE=2 SV=1
evm.TU.Gh_D03G0965	45.172	48.7477	26.4834	23.6963	0.000485204	-1.16005	down	31 kDa ribonucleoprotein, chloroplastic OS=Arabidopsis thaliana OX=3702 GN=CP31A PE=1 SV=1
evm.TU.Gh_A07G0485	52.1603	44.1216	30.0254	22.8811	0.000529372	-1.13625	down	31 kDa ribonucleoprotein, chloroplastic OS=Arabidopsis thaliana OX=3702 GN=CP31A PE=1 SV=1
evm.TU.Gh_D01G1120	32.2272	29.1769	16.5334	13.6296	4.22718e-05	-1.28582	down	33 kDa ribonucleoprotein, chloroplastic OS=Nicotiana sylvestris OX=4096 PE=1 SV=1
evm.TU.Gh_A11G2996	28.8394	25.7707	16.6757	13.5432	0.000425067	-1.12763	down	33 kDa ribonucleoprotein, chloroplastic OS=Nicotiana sylvestris OX=4096 PE=1 SV=1
evm.TU.Gh_D11G0295	48.5844	43.3056	25.5423	16.9354	1.20515e-05	-1.38326	down	33 kDa ribonucleoprotein, chloroplastic OS=Nicotiana sylvestris OX=4096 PE=1 SV=1
evm.TU.Gh_D01G1824	137.802	159.231	86.1563	66.6514	0.000365029	-1.23009	down	50S ribosomal protein 5 alpha, chloroplastic OS=Spinacia oleracea OX=3562 GN=PSRP5 PE=1 SV=2
evm.TU.Gh_A01G1639	145.783	199.799	88.1848	65.3792	0.00064566	-1.44026	down	50S ribosomal protein 5 alpha, chloroplastic OS=Spinacia oleracea OX=3562 GN=PSRP5 PE=1 SV=2
evm.TU.Gh_D05G2062	97.7964	138.423	65.8112	57.3046	0.00517629	-1.21239	down	50S ribosomal protein 6, chloroplastic OS=Arabidopsis thaliana OX=3702 GN=PSRP6 PE=3 SV=1
evm.TU.Gh_A05G1864	105.536	134.433	69.2627	58.293	0.000288028	-1.18372	down	50S ribosomal protein 6, chloroplastic OS=Arabidopsis thaliana OX=3702 GN=PSRP6 PE=3 SV=1
evm.TU.Gh_D08G1580	100.669	98.9285	55.0745	41.5866	0.00090302	-1.31734	down	50S ribosomal protein L1, chloroplastic OS=Arabidopsis thaliana OX=3702 GN=RPL1 PE=1 SV=1
evm.TU.Gh_A05G2569	111.029	116.791	56.4461	38.6787	9.34204e-06	-1.53007	down	50S ribosomal protein L10, chloroplastic OS=Arabidopsis thaliana OX=3702 GN=RPL10 PE=2 SV=1
evm.TU.Gh_D05G2856	86.4025	91.5717	50.7788	30.2579	2.94611e-05	-1.4041	down	50S ribosomal protein L10, chloroplastic OS=Nicotiana tabacum OX=4097 GN=RPL10 PE=2 SV=1
evm.TU.Gh_D11G0169	78.1204	72.3188	46.0913	34.3412	0.000426663	-1.17499	down	50S ribosomal protein L11, chloroplastic OS=Arabidopsis thaliana OX=3702 GN=RPL11 PE=2 SV=1
evm.TU.Gh_D04G0524	15.4668	15.1006	9.67952	7.54981	0.00541007	-1.10098	down	50S ribosomal protein L12-1, chloroplastic OS=Arabidopsis thaliana OX=3702 GN=RPL12A PE=2 SV=1
evm.TU.Gh_A08G0093	298.173	356.475	183.911	138.345	0.00196428	-1.2936	down	50S ribosomal protein L12-1, chloroplastic OS=Arabidopsis thaliana OX=3702 GN=RPL12A PE=2 SV=1
evm.TU.Gh_D08G0135	270.227	334.38	146.357	107.238	0.000126901	-1.52402	down	50S ribosomal protein L12-1, chloroplastic OS=Arabidopsis thaliana OX=3702 GN=RPL12A PE=2 SV=1
evm.TU.Gh_D07G2251	119.061	120.348	82.9655	49.0438	0.00155197	-1.12765	down	50S ribosomal protein L12-3, chloroplastic OS=Arabidopsis thaliana OX=3702 GN=RPL12C PE=2 SV=2
evm.TU.Gh_A07G2030	90.6277	96.8215	64.2971	42.6142	0.00166555	-1.07989	down	50S ribosomal protein L12-3, chloroplastic OS=Arabidopsis thaliana OX=3702 GN=RPL12C PE=2 SV=2
evm.TU.Gh_D01G0363	43.0601	49.972	25.9098	17.3762	1.33042e-05	-1.37306	down	50S ribosomal protein L13, chloroplastic OS=Arabidopsis thaliana OX=3702 GN=RPL13 PE=2 SV=1
evm.TU.Gh_D13G1598	105.187	109.574	57.3442	45.9055	0.000171732	-1.33072	down	50S ribosomal protein L13, chloroplastic OS=Arabidopsis thaliana OX=3702 GN=RPL13 PE=2 SV=1
evm.TU.Gh_A13G1298	67.1905	69.2737	43.5818	34.8117	0.00156923	-1.07171	down	50S ribosomal protein L13, chloroplastic OS=Arabidopsis thaliana OX=3702 GN=RPL13 PE=2 SV=1
evm.TU.Gh_A01G0323	25.4505	25.8582	14.8638	9.1175	2.49388e-05	-1.36597	down	50S ribosomal protein L13, chloroplastic OS=Arabidopsis thaliana OX=3702 GN=RPL13 PE=2 SV=1
evm.TU.Gh_D02G1733	115.39	119.794	58.4121	48.0299	0.000217852	-1.40548	down	50S ribosomal protein L15, chloroplastic OS=Arabidopsis thaliana OX=3702 GN=RPL15 PE=1 SV=2
evm.TU.Gh_D11G3292	36.7746	48.314	22.1526	16.298	0.000115357	-1.41581	down	50S ribosomal protein L15, chloroplastic OS=Arabidopsis thaliana OX=3702 GN=RPL15 PE=1 SV=2
evm.TU.Gh_A03G1294	144.453	150.523	75.8732	58.1981	0.000167173	-1.40946	down	50S ribosomal protein L15, chloroplastic OS=Arabidopsis thaliana OX=3702 GN=RPL15 PE=1 SV=2
evm.TU.Gh_D08G2696	90.0049	97.5236	45.1304	34.5195	4.56977e-06	-1.50687	down	50S ribosomal protein L17, chloroplastic OS=Arabidopsis thaliana OX=3702 GN=RPL17 PE=2 SV=1
evm.TU.Gh_A08G2323	70.6341	86.351	37.7013	29.3176	2.98504e-06	-1.49926	down	50S ribosomal protein L17, chloroplastic OS=Arabidopsis thaliana OX=3702 GN=RPL17 PE=2 SV=1
evm.TU.Gh_A08G0732	78.8687	81.9808	52.5113	40.4	0.00268425	-1.06351	down	50S ribosomal protein L18, chloroplastic OS=Arabidopsis thaliana OX=3702 GN=RPL18 PE=2 SV=1
evm.TU.Gh_D08G0869	22.0134	28.7241	18.5991	19.5792	0.00266302	-1.02831	down	50S ribosomal protein L18, chloroplastic OS=Arabidopsis thaliana OX=3702 GN=RPL18 PE=2 SV=1
evm.TU.Gh_A03G0056	74.1483	79.3424	52.0933	39.7996	0.00490094	-1.00635	down	50S ribosomal protein L19-1, chloroplastic OS=Arabidopsis thaliana OX=3702 GN=At4g17560 PE=2 SV=1
evm.TU.Gh_D03G1600	97.6784	106.194	68.6905	53.3269	0.00591507	-1.01232	down	50S ribosomal protein L19-1, chloroplastic OS=Arabidopsis thaliana OX=3702 GN=At4g17560 PE=2 SV=1
evm.TU.Gh_D01G1425	14.1408	14.1324	7.53415	7.45551	6.50455e-05	-1.25634	down	50S ribosomal protein L19-1, chloroplastic OS=Arabidopsis thaliana OX=3702 GN=At4g17560 PE=2 SV=1
evm.TU.Gh_A07G1516	3.12643	3.92952	0.204297	0.291471	4.74869e-06	-3.91969	down	50S ribosomal protein L20, chloroplastic OS=Gossypium barbadense OX=3634 GN=rpl20 PE=3 SV=1
evm.TU.Gh_A05G2354	66.8016	57.7281	34.4514	24.7387	2.47792e-05	-1.3453	down	50S ribosomal protein L21, chloroplastic OS=Arabidopsis thaliana OX=3702 GN=RPL21 PE=2 SV=1
evm.TU.Gh_D05G2621	73.5328	64.3141	39.2359	25.9298	2.91692e-05	-1.35128	down	50S ribosomal protein L21, chloroplastic OS=Arabidopsis thaliana OX=3702 GN=RPL21 PE=2 SV=1
evm.TU.Gh_D01G0566	98.5382	114.968	53.0407	45.919	4.68488e-05	-1.38008	down	50S ribosomal protein L24, chloroplastic OS=Nicotiana tabacum OX=4097 GN=RPL24 PE=1 SV=1
evm.TU.Gh_A01G0558	81.2976	91.4278	49.0237	46.3434	0.000789638	-1.13051	down	50S ribosomal protein L24, chloroplastic OS=Nicotiana tabacum OX=4097 GN=RPL24 PE=1 SV=1
evm.TU.Gh_D09G0367	238.239	284.214	135.9	120.23	0.00108586	-1.30133	down	50S ribosomal protein L27, chloroplastic OS=Spinacia oleracea OX=3562 GN=RPL27 PE=1 SV=2
evm.TU.Gh_A09G0357	231.278	274.536	136.199	112.948	0.00110393	-1.29368	down	50S ribosomal protein L27, chloroplastic OS=Spinacia oleracea OX=3562 GN=RPL27 PE=1 SV=2
evm.TU.Gh_A10G0983	25.6393	30.6258	15.5295	10.8932	0.000137776	-1.36007	down	50S ribosomal protein L28, chloroplastic OS=Nicotiana tabacum OX=4097 GN=RPL28 PE=1 SV=1
evm.TU.Gh_D02G0455	59.3353	65.2933	32.677	23.1813	4.99381e-06	-1.42789	down	50S ribosomal protein L28, chloroplastic OS=Spinacia oleracea OX=3562 GN=RPL28 PE=1 SV=2
evm.TU.Gh_D10G1566	75.6047	87.1795	44.0988	37.0336	5.5547e-05	-1.2769	down	50S ribosomal protein L28, chloroplastic OS=Spinacia oleracea OX=3562 GN=RPL28 PE=1 SV=2
evm.TU.Gh_A02G0402	99.5482	107.674	51.0063	31.1219	3.91576e-07	-1.60379	down	50S ribosomal protein L28, chloroplastic OS=Spinacia oleracea OX=3562 GN=RPL28 PE=1 SV=2
evm.TU.Gh_A11G1844	127.698	153.219	81.2902	54.3955	0.000160321	-1.31959	down	50S ribosomal protein L29, chloroplastic OS=Arabidopsis thaliana OX=3702 GN=RPL29 PE=1 SV=1
evm.TU.Gh_D11G2171	87.3768	109.256	51.24	38.9534	1.84019e-05	-1.39497	down	50S ribosomal protein L29, chloroplastic OS=Arabidopsis thaliana OX=3702 GN=RPL29 PE=1 SV=1
evm.TU.Gh_A05G1644	89.803	94.2909	52.6556	40.5243	8.35815e-05	-1.25395	down	50S ribosomal protein L31, chloroplastic OS=Arabidopsis thaliana OX=3702 GN=RPL31 PE=2 SV=1
evm.TU.Gh_D05G1833	135.034	151.322	82.5851	71.7164	0.000656489	-1.16501	down	50S ribosomal protein L31, chloroplastic OS=Arabidopsis thaliana OX=3702 GN=RPL31 PE=2 SV=1
evm.TU.Gh_A13G1387	71.8284	73.7191	42.9933	36.6246	0.000907633	-1.14328	down	50S ribosomal protein L3-1, chloroplastic OS=Arabidopsis thaliana OX=3702 GN=RPL3A PE=2 SV=1
evm.TU.Gh_D13G1698	99.0266	113.799	68.5951	51.9193	0.00347753	-1.09172	down	50S ribosomal protein L3-1, chloroplastic OS=Arabidopsis thaliana OX=3702 GN=RPL3A PE=2 SV=1
evm.TU.Gh_A06G2049	14.072	17.5369	7.83703	4.66371	0.000839458	-1.21038	down	50S ribosomal protein L34, chloroplastic OS=Spinacia oleracea OX=3562 GN=RPL34 PE=1 SV=1
evm.TU.Gh_D05G1483	77.2508	97.0699	52.5016	41.1119	0.000346195	-1.16774	down	50S ribosomal protein L34, chloroplastic OS=Spinacia oleracea OX=3562 GN=RPL34 PE=1 SV=1
evm.TU.Gh_A08G0786	61.5236	71.0978	41.9838	31.0778	0.000439797	-1.13138	down	50S ribosomal protein L35, chloroplastic OS=Arabidopsis thaliana OX=3702 GN=RPL35 PE=2 SV=1
evm.TU.Gh_D08G0959	103.137	109.595	54.7269	43.0799	1.84082e-05	-1.39326	down	50S ribosomal protein L35, chloroplastic OS=Arabidopsis thaliana OX=3702 GN=RPL35 PE=2 SV=1
evm.TU.Gh_A07G1293	74.0823	82.1443	50.6298	37.9557	0.00199369	-1.09419	down	50S ribosomal protein L5, chloroplastic OS=Arabidopsis thaliana OX=3702 GN=RPL5 PE=2 SV=1
evm.TU.Gh_D07G1407	78.3154	81.3309	52.7601	41.9409	0.00461728	-1.01663	down	50S ribosomal protein L5, chloroplastic OS=Arabidopsis thaliana OX=3702 GN=RPL5 PE=2 SV=1
evm.TU.Gh_A13G0782	96.3067	105.264	46.1297	38.1298	5.41594e-06	-1.53095	down	50S ribosomal protein L6, chloroplastic OS=Arabidopsis thaliana OX=3702 GN=RPL6 PE=2 SV=1
evm.TU.Gh_D13G0920	71.4543	76.8531	34.3267	24.873	1.13136e-06	-1.56232	down	50S ribosomal protein L6, chloroplastic OS=Arabidopsis thaliana OX=3702 GN=RPL6 PE=2 SV=1
evm.TU.Gh_D05G0855	62.1888	82.298	43.3732	31.9521	0.00119368	-1.21776	down	50S ribosomal protein L9, chloroplastic OS=Arabidopsis thaliana OX=3702 GN=RPL9 PE=2 SV=1
evm.TU.Gh_A05G0720	76.3993	84.8469	50.5782	40.8576	0.00115128	-1.11493	down	50S ribosomal protein L9, chloroplastic OS=Arabidopsis thaliana OX=3702 GN=RPL9 PE=2 SV=1
evm.TU.Gh_D05G3484	484.531	547.387	200.496	142.906	3.60742e-05	-1.858	down	Chlorophyll a-b binding protein 13, chloroplastic OS=Solanum lycopersicum OX=4081 GN=CAB13 PE=1 SV=1
evm.TU.Gh_A01G0519	40.7408	63.2383	10.2253	8.38538	3.6682e-05	-2.75361	down	Chlorophyll a-b binding protein 13, chloroplastic OS=Solanum lycopersicum OX=4081 GN=CAB13 PE=1 SV=1
evm.TU.Gh_D01G0531	1821.99	2021.33	775.266	490.28	0.000368753	-1.87202	down	Chlorophyll a-b binding protein 13, chloroplastic OS=Solanum lycopersicum OX=4081 GN=CAB13 PE=1 SV=1
evm.TU.Gh_A04G0218	428.48	565.114	185.033	145.545	7.53975e-05	-1.77841	down	Chlorophyll a-b binding protein 13, chloroplastic OS=Solanum lycopersicum OX=4081 GN=CAB13 PE=1 SV=1
Gossypium_hirsutum_newGene_35754	121.676	117.248	0	0	1.20095e-89	#NAME?	down	Chlorophyll a-b binding protein 151, chloroplastic OS=Gossypium hirsutum OX=3635 GN=CAB-151 PE=2 SV=2
evm.TU.Gh_D07G1659	751.028	703.527	375.846	262.724	0.00349788	-1.44314	down	Chlorophyll a-b binding protein 151, chloroplastic OS=Gossypium hirsutum OX=3635 GN=CAB-151 PE=2 SV=2
evm.TU.Gh_D07G1663	1300.36	1382.35	661.265	511.863	0.00695044	-1.45308	down	Chlorophyll a-b binding protein 151, chloroplastic OS=Gossypium hirsutum OX=3635 GN=CAB-151 PE=2 SV=2
evm.TU.Gh_D07G1929	23.6525	27.064	13.7363	8.70493	6.41071e-06	-1.44551	down	Chlorophyll a-b binding protein 151, chloroplastic OS=Gossypium hirsutum OX=3635 GN=CAB-151 PE=2 SV=2
evm.TU.Gh_A07G1725	278.909	334.246	179.794	122.584	0.00375518	-1.2898	down	Chlorophyll a-b binding protein 151, chloroplastic OS=Gossypium hirsutum OX=3635 GN=CAB-151 PE=2 SV=2
evm.TU.Gh_A07G2184	1879.45	2059.98	916.531	625.904	0.00214129	-1.63406	down	Chlorophyll a-b binding protein 151, chloroplastic OS=Gossypium hirsutum OX=3635 GN=CAB-151 PE=2 SV=2
evm.TU.Gh_A07G2182	884.485	986.718	449.025	341.79	0.00330654	-1.51407	down	Chlorophyll a-b binding protein 151, chloroplastic OS=Gossypium hirsutum OX=3635 GN=CAB-151 PE=2 SV=2
evm.TU.Gh_D10G0369	5810.15	8078.84	3154.92	2278.38	0.00165283	-1.62408	down	Chlorophyll a-b binding protein 21, chloroplastic OS=Nicotiana tabacum OX=4097 GN=CAB21 PE=2 SV=1
evm.TU.Gh_A05G1261	5843.41	6508.43	2666.81	1553.45	0.000339463	-1.81784	down	Chlorophyll a-b binding protein 21, chloroplastic OS=Nicotiana tabacum OX=4097 GN=CAB21 PE=2 SV=1
evm.TU.Gh_D06G2351	1396.25	1294.79	655.727	319.333	0.00100865	-1.73194	down	Chlorophyll a-b binding protein 21, chloroplastic OS=Nicotiana tabacum OX=4097 GN=CAB21 PE=2 SV=1
evm.TU.Gh_D05G1429	5454.24	6056.29	2569.79	1578.09	0.000623146	-1.74162	down	Chlorophyll a-b binding protein 21, chloroplastic OS=Nicotiana tabacum OX=4097 GN=CAB21 PE=2 SV=1
evm.TU.Gh_A10G0361	6433.98	8224.3	3449.14	2597.8	0.00289617	-1.54829	down	Chlorophyll a-b binding protein 21, chloroplastic OS=Nicotiana tabacum OX=4097 GN=CAB21 PE=2 SV=1
evm.TU.Gh_A07G0594	1215.73	1333.17	570.036	418.885	0.00189582	-1.63464	down	Chlorophyll a-b binding protein 4, chloroplastic OS=Arabidopsis thaliana OX=3702 GN=LHCA4 PE=1 SV=1
evm.TU.Gh_D12G1757	612.743	639.63	278.123	176.347	0.000185623	-1.73207	down	Chlorophyll a-b binding protein 4, chloroplastic OS=Arabidopsis thaliana OX=3702 GN=LHCA4 PE=1 SV=1
evm.TU.Gh_D07G0661	1706.29	1905.16	768.754	542.385	0.00107923	-1.73167	down	Chlorophyll a-b binding protein 4, chloroplastic OS=Arabidopsis thaliana OX=3702 GN=LHCA4 PE=1 SV=1
evm.TU.Gh_Sca025165G01	513.341	416.049	165.363	117.399	1.52145e-08	-1.98847	down	Chlorophyll a-b binding protein 6A, chloroplastic OS=Solanum lycopersicum OX=4081 GN=CAB6A PE=2 SV=1
evm.TU.Gh_D13G0236	780.353	824.793	301.112	208.19	4.76213e-05	-1.92669	down	Chlorophyll a-b binding protein 6A, chloroplastic OS=Solanum lycopersicum OX=4081 GN=CAB6A PE=2 SV=1
evm.TU.Gh_A05G0725	969.807	1057.51	394.28	278.959	0.000196148	-1.86286	down	Chlorophyll a-b binding protein 6A, chloroplastic OS=Solanum lycopersicum OX=4081 GN=CAB6A PE=2 SV=1
evm.TU.Gh_A13G0222	1175.34	1284.19	469.173	355.855	0.000315434	-1.84738	down	Chlorophyll a-b binding protein 6A, chloroplastic OS=Solanum lycopersicum OX=4081 GN=CAB6A PE=2 SV=1
evm.TU.Gh_D05G0860	1612.62	1779.11	649.401	467.275	0.000404149	-1.85433	down	Chlorophyll a-b binding protein 6A, chloroplastic OS=Solanum lycopersicum OX=4081 GN=CAB6A PE=2 SV=1
evm.TU.Gh_D12G1495	418.981	465.021	171.308	106.324	3.46423e-05	-1.94031	down	Chlorophyll a-b binding protein 7, chloroplastic OS=Solanum lycopersicum OX=4081 GN=CAB7 PE=3 SV=1
Gossypium_hirsutum_newGene_11268	235.747	235.036	103.41	61.5199	6.29777e-05	-1.78227	down	Chlorophyll a-b binding protein 7, chloroplastic OS=Solanum lycopersicum OX=4081 GN=CAB7 PE=3 SV=1
evm.TU.Gh_D01G1508	1299.47	1526.4	577.299	394.118	0.000566352	-1.81027	down	Chlorophyll a-b binding protein 7, chloroplastic OS=Solanum lycopersicum OX=4081 GN=CAB7 PE=3 SV=1
evm.TU.Gh_A01G1349	775.983	854.842	333.996	232.028	0.000606827	-1.79703	down	Chlorophyll a-b binding protein 7, chloroplastic OS=Solanum lycopersicum OX=4081 GN=CAB7 PE=3 SV=1
evm.TU.Gh_D11G1504	1236.43	1660.92	649.187	503.641	0.0026419	-1.60883	down	Chlorophyll a-b binding protein 8, chloroplastic OS=Solanum lycopersicum OX=4081 GN=CAB8 PE=3 SV=1
evm.TU.Gh_A13G1282	23.6312	20.3942	10.7322	6.87467	1.28637e-05	-1.59169	down	Chlorophyll a-b binding protein 8, chloroplastic OS=Solanum lycopersicum OX=4081 GN=CAB8 PE=3 SV=1
evm.TU.Gh_Sca058812G01	284.441	266.517	142.345	100.869	4.12621e-05	-1.46205	down	Chlorophyll a-b binding protein 8, chloroplastic OS=Solanum lycopersicum OX=4081 GN=CAB8 PE=3 SV=1
evm.TU.Gh_A11G1357	738.969	993.646	372.428	288.83	0.00091561	-1.67222	down	Chlorophyll a-b binding protein 8, chloroplastic OS=Solanum lycopersicum OX=4081 GN=CAB8 PE=3 SV=1
evm.TU.Gh_A03G2154	1537.82	1706.04	705.567	479.702	0.00114067	-1.72272	down	Chlorophyll a-b binding protein CP24 10A, chloroplastic OS=Solanum lycopersicum OX=4081 GN=CAP10A PE=3 SV=1
evm.TU.Gh_D02G1996	1596.11	1732.33	739.012	531.181	0.00178196	-1.66074	down	Chlorophyll a-b binding protein CP24 10A, chloroplastic OS=Solanum lycopersicum OX=4081 GN=CAP10A PE=3 SV=1
evm.TU.Gh_D05G2361	2654.4	2948.17	1173.84	805.155	0.000639429	-1.77166	down	Chlorophyll a-b binding protein CP26, chloroplastic OS=Arabidopsis thaliana OX=3702 GN=LHCB5 PE=1 SV=1
evm.TU.Gh_A05G2108	2490.17	2682.26	1105.07	743.963	0.000768573	-1.75432	down	Chlorophyll a-b binding protein CP26, chloroplastic OS=Arabidopsis thaliana OX=3702 GN=LHCB5 PE=1 SV=1
evm.TU.Gh_A01G1972	2980.32	3081.06	1423.56	1022.02	0.00250729	-1.58061	down	Chlorophyll a-b binding protein CP29.1, chloroplastic OS=Arabidopsis thaliana OX=3702 GN=LHCB4.1 PE=1 SV=1
evm.TU.Gh_D01G2232	2656.59	2606.43	1277.47	951.186	0.00423394	-1.51149	down	Chlorophyll a-b binding protein CP29.1, chloroplastic OS=Arabidopsis thaliana OX=3702 GN=LHCB4.1 PE=1 SV=1
evm.TU.Gh_A10G2108	207.106	215.644	72.4231	46.4556	4.28609e-08	-2.10006	down	Chlorophyll a-b binding protein CP29.3, chloroplastic OS=Arabidopsis thaliana OX=3702 GN=LHCB4.3 PE=2 SV=1
evm.TU.Gh_D06G1791	33.4992	34.0015	9.78165	2.48993	2.03929e-18	-2.71868	down	Chlorophyll a-b binding protein CP29.3, chloroplastic OS=Arabidopsis thaliana OX=3702 GN=LHCB4.3 PE=2 SV=1
evm.TU.Gh_D10G2385	190.092	184.897	71.9302	50.4535	8.90873e-07	-1.92719	down	Chlorophyll a-b binding protein CP29.3, chloroplastic OS=Arabidopsis thaliana OX=3702 GN=LHCB4.3 PE=2 SV=1
evm.TU.Gh_A06G1447	21.8816	27.3402	6.00298	6.43359	7.52437e-13	-2.25929	down	Chlorophyll a-b binding protein CP29.3, chloroplastic OS=Arabidopsis thaliana OX=3702 GN=LHCB4.3 PE=2 SV=1
evm.TU.Gh_A12G1617	405.117	428.819	207.138	120.22	0.000272783	-1.6177	down	Chlorophyll a-b binding protein P4, chloroplastic OS=Pisum sativum OX=3888 GN=lhcA-P4 PE=1 SV=1
evm.TU.Gh_D02G0797	55.7488	55.2912	33.2014	29.8777	0.00556109	-1.08926	down	Chlorophyllide a oxygenase, chloroplastic OS=Arabidopsis thaliana OX=3702 GN=CAO PE=1 SV=1
evm.TU.Gh_D05G2235	39.745	45.6873	24.0663	25.9577	0.00598192	-1.0275	down	Chlorophyllide a oxygenase, chloroplastic OS=Oryza sativa subsp. japonica OX=39947 GN=CAO PE=2 SV=1
evm.TU.Gh_A05G3718	9.14793	10.5245	4.63692	4.41815	3.47214e-05	-1.34611	down	Chlorophyllide a oxygenase, chloroplastic OS=Oryza sativa subsp. japonica OX=39947 GN=CAO PE=2 SV=1
evm.TU.Gh_D07G2008	5.66582	5.3497	38.7781	27.8823	7.90006e-06	2.31484	up	Chloroplast envelope quinone oxidoreductase homolog OS=Arabidopsis thaliana OX=3702 GN=CEQORH PE=1 SV=1
evm.TU.Gh_A07G2261	4.05266	4.31508	15.0943	12.7904	4.94483e-05	1.45925	up	Chloroplast envelope quinone oxidoreductase homolog OS=Arabidopsis thaliana OX=3702 GN=CEQORH PE=1 SV=1
evm.TU.Gh_D07G0905	1.64787	2.53869	12.5309	11.0136	1.73878e-10	2.16816	up	Chloroplast envelope quinone oxidoreductase homolog OS=Arabidopsis thaliana OX=3702 GN=CEQORH PE=1 SV=1
evm.TU.Gh_A07G1803	11.4463	5.24635	34.0346	25.1321	0.00883562	1.51837	up	Chloroplast envelope quinone oxidoreductase homolog OS=Arabidopsis thaliana OX=3702 GN=CEQORH PE=1 SV=1
evm.TU.Gh_A08G0615	280.928	267.573	154.435	121.298	0.00648275	-1.26225	down	Chloroplast stem-loop binding protein of 41 kDa a, chloroplastic OS=Arabidopsis thaliana OX=3702 GN=CSP41A PE=1 SV=1
evm.TU.Gh_A11G3268	296.902	298.254	149.791	103.933	0.00097002	-1.49403	down	Chloroplast stem-loop binding protein of 41 kDa b, chloroplastic OS=Arabidopsis thaliana OX=3702 GN=CSP41B PE=1 SV=1
evm.TU.Gh_D11G2828	242.906	276.701	121.703	94.0935	0.000470621	-1.5594	down	Chloroplast stem-loop binding protein of 41 kDa b, chloroplastic OS=Arabidopsis thaliana OX=3702 GN=CSP41B PE=1 SV=1
evm.TU.Gh_A07G1578	19.8435	18.2224	11.7049	9.35216	0.00188847	-1.06377	down	Chloroplastic group IIB intron splicing facilitator CRS2-A, chloroplastic OS=Arabidopsis thaliana OX=3702 GN=CRS2A PE=2 SV=1
evm.TU.Gh_D01G0608	16.2349	15.6129	4.15811	3.08915	2.32041e-13	-2.34893	down	Chloroplastic lipocalin OS=Arabidopsis thaliana OX=3702 GN=CHL PE=1 SV=1
evm.TU.Gh_A01G0598	10.9826	9.15498	2.60695	2.14342	7.24796e-11	-2.32095	down	Chloroplastic lipocalin OS=Arabidopsis thaliana OX=3702 GN=CHL PE=1 SV=1
evm.TU.Gh_A09G1890	40.4035	38.3373	20.1234	17.6662	3.67674e-05	-1.33343	down	Ferredoxin C 1, chloroplastic OS=Arabidopsis thaliana OX=3702 GN=FDC1 PE=1 SV=1
evm.TU.Gh_D09G2090	57.9612	69.2984	36.9055	31.7418	0.000265534	-1.16379	down	Ferredoxin C 1, chloroplastic OS=Arabidopsis thaliana OX=3702 GN=FDC1 PE=1 SV=1
evm.TU.Gh_D12G2083	99.5018	123.755	48.5797	38.2357	7.03927e-07	-1.63425	down	Ferredoxin C 2, chloroplastic OS=Arabidopsis thaliana OX=3702 GN=FDC2 PE=2 SV=1
evm.TU.Gh_A12G1903	54.765	59.139	26.2659	25.4682	3.66158e-05	-1.33541	down	Ferredoxin C 2, chloroplastic OS=Arabidopsis thaliana OX=3702 GN=FDC2 PE=2 SV=1
evm.TU.Gh_A03G1706	260.539	242.436	151.242	104.702	0.00104615	-1.24576	down	Ferredoxin, chloroplastic OS=Silene latifolia subsp. alba OX=52853 GN=PETF PE=2 SV=1
evm.TU.Gh_D12G0245	8.97851	8.34026	5.24139	1.73888	0.00542172	-1.57016	down	Ferredoxin-1, chloroplastic OS=Solanum lycopersicum OX=4081 GN=SEND33 PE=2 SV=1
evm.TU.Gh_A12G0245	38.7491	21.7901	5.53629	5.8152	0.00386303	-2.68561	down	Ferredoxin-1, chloroplastic OS=Solanum lycopersicum OX=4081 GN=SEND33 PE=2 SV=1
evm.TU.Gh_A13G0316	112.955	152.327	71.3472	60.2483	0.000559447	-1.28327	down	Ferredoxin-A OS=Alocasia macrorrhizos OX=4456 PE=1 SV=1
Gossypium_hirsutum_newGene_1785	12.9765	5.0734	0.161494	0	0.000809458	-7.01109	down	Ferredoxin-dependent glutamate synthase, chloroplastic OS=Spinacia oleracea OX=3562 GN=FdGOGAT PE=1 SV=3
evm.TU.Gh_D05G1774	380.31	402.606	121.409	81.9783	6.17466e-07	-2.21492	down	Ferredoxin--NADP reductase, leaf isozyme, chloroplastic OS=Pisum sativum OX=3888 GN=PETH PE=1 SV=1
evm.TU.Gh_A05G3805	288.1	308.54	83.6356	60.358	2.01398e-07	-2.30878	down	Ferredoxin--NADP reductase, leaf isozyme, chloroplastic OS=Pisum sativum OX=3888 GN=PETH PE=1 SV=1
evm.TU.Gh_A11G1609	374.163	371.128	190.34	137.802	0.00173403	-1.45489	down	Ferredoxin--NADP reductase, leaf isozyme, chloroplastic OS=Pisum sativum OX=3888 GN=PETH PE=1 SV=1
evm.TU.Gh_D12G0564	40.4908	43.89	19.7888	15.9796	8.24663e-06	-1.50228	down	Ferredoxin--NADP reductase, leaf isozyme, chloroplastic OS=Pisum sativum OX=3888 GN=PETH PE=1 SV=1
evm.TU.Gh_D11G1768	299.483	309.576	165.257	121.805	0.00306459	-1.35666	down	Ferredoxin--NADP reductase, leaf isozyme, chloroplastic OS=Pisum sativum OX=3888 GN=PETH PE=1 SV=1
evm.TU.Gh_D09G0237	78.3088	79.9556	28.91	22.5703	5.17786e-09	-1.81647	down	Ferredoxin-thioredoxin reductase catalytic chain, chloroplastic OS=Arabidopsis thaliana OX=3702 GN=FTRC PE=2 SV=1
evm.TU.Gh_D07G2214	11.9363	13.2732	7.50131	7.17147	0.00568904	-1.05608	down	Ferredoxin-thioredoxin reductase catalytic chain, chloroplastic OS=Arabidopsis thaliana OX=3702 GN=FTRC PE=2 SV=1
evm.TU.Gh_A03G1483	102.128	117.79	69.998	61.0681	0.00317957	-1.01951	down	Ferredoxin-thioredoxin reductase, variable chain OS=Zea mays OX=4577 PE=1 SV=1
evm.TU.Gh_D12G0105	81.2443	84.1272	37.12	36.3065	4.04477e-06	-1.44567	down	Ferredoxin-thioredoxin reductase, variable chain OS=Zea mays OX=4577 PE=1 SV=1
evm.TU.Gh_D02G1952	81.0865	84.7844	39.221	42.1722	3.91897e-05	-1.30292	down	Ferredoxin-thioredoxin reductase, variable chain OS=Zea mays OX=4577 PE=1 SV=1
evm.TU.Gh_A12G0092	59.7292	70.6215	31.5096	31.5399	2.46915e-05	-1.32249	down	Ferredoxin-thioredoxin reductase, variable chain OS=Zea mays OX=4577 PE=1 SV=1
evm.TU.Gh_A09G0052	8.51787	7.45427	4.64228	3.93802	0.00674002	-1.13296	down	Large ribosomal RNA subunit accumulation protein YCED homolog 1, chloroplastic OS=Arabidopsis thaliana OX=3702 GN=At3g19810 PE=2 SV=1
evm.TU.Gh_D02G1348	39.0234	28.5885	13.3239	12.3535	2.74375e-05	-1.33099	down	Large ribosomal RNA subunit accumulation protein YCED homolog 2, chloroplastic OS=Arabidopsis thaliana OX=3702 GN=At3g19800 PE=2 SV=1
evm.TU.Gh_A03G0963	48.0165	71.4469	37.8075	22.4751	3.88306e-05	-1.39334	down	Large ribosomal RNA subunit accumulation protein YCED homolog 2, chloroplastic OS=Arabidopsis thaliana OX=3702 GN=At3g19800 PE=2 SV=1
evm.TU.Gh_A05G2082	46.2017	45.818	21.91	18.7554	3.21545e-06	-1.45008	down	Light-harvesting complex-like protein OHP2, chloroplastic OS=Arabidopsis thaliana OX=3702 GN=OHP2 PE=2 SV=1
evm.TU.Gh_D05G2334	55.9006	61.3975	28.1128	23.0863	2.32825e-06	-1.4686	down	Light-harvesting complex-like protein OHP2, chloroplastic OS=Arabidopsis thaliana OX=3702 GN=OHP2 PE=2 SV=1
evm.TU.Gh_D11G2561	22.8133	30.0228	11.7004	8.95159	2.02818e-05	-1.63701	down	Light-inducible protein CPRF2 OS=Petroselinum crispum OX=4043 GN=CPRF2 PE=2 SV=2
evm.TU.Gh_D11G0676	836.177	641.944	202.088	164.391	7.0742e-08	-2.28563	down	Light-regulated protein 1, chloroplastic OS=Arabidopsis thaliana OX=3702 GN=LIR1 PE=1 SV=1
evm.TU.Gh_A11G0589	858.592	718.308	215.246	183.711	1.25428e-07	-2.27523	down	Light-regulated protein 1, chloroplastic OS=Arabidopsis thaliana OX=3702 GN=LIR1 PE=1 SV=1
evm.TU.Gh_A04G0863	1824.72	2144.25	874.591	678.408	0.00192626	-1.64716	down	Light-regulated protein 1, chloroplastic OS=Arabidopsis thaliana OX=3702 GN=LIR1 PE=1 SV=1
evm.TU.Gh_D04G1363	222.87	231.793	115.948	111.302	0.00255529	-1.40068	down	Light-regulated protein 1, chloroplastic OS=Arabidopsis thaliana OX=3702 GN=LIR1 PE=1 SV=1
Gossypium_hirsutum_newGene_18490	3.92188	3.66551	2.14866	2.54514	0.00125086	-1.03873	down	Linoleate 13S-lipoxygenase 2-1, chloroplastic OS=Solanum tuberosum OX=4113 GN=LOX2.1 PE=1 SV=1
evm.TU.Gh_A09G2247	4.76323	5.06557	1.17961	2.14821	1.16156e-07	-1.83209	down	Linoleate 9S-lipoxygenase 5 OS=Arabidopsis thaliana OX=3702 GN=LOX5 PE=2 SV=2
evm.TU.Gh_D02G1542	9.24295	9.29973	4.63435	5.71725	0.000432065	-1.1152	down	Lipoxygenase 6, chloroplastic OS=Arabidopsis thaliana OX=3702 GN=LOX6 PE=2 SV=1
evm.TU.Gh_D10G1219	20.3868	20.4186	12.9868	10.9778	0.00146268	-1.04285	down	Membrane-associated 30 kDa protein, chloroplastic OS=Pisum sativum OX=3888 GN=IM30 PE=2 SV=1
evm.TU.Gh_A02G0915	15.0233	15.5434	5.53027	4.12516	9.22117e-10	-1.93233	down	Membrane-associated 30 kDa protein, chloroplastic OS=Pisum sativum OX=3888 GN=IM30 PE=2 SV=1
evm.TU.Gh_D02G1085	21.2841	19.2692	7.85393	8.99379	9.02734e-07	-1.54206	down	Membrane-associated 30 kDa protein, chloroplastic OS=Pisum sativum OX=3888 GN=IM30 PE=2 SV=1
evm.TU.Gh_A10G1265	29.3779	28.6825	16.8614	15.0117	0.00034428	-1.1387	down	Membrane-associated 30 kDa protein, chloroplastic OS=Pisum sativum OX=3888 GN=IM30 PE=2 SV=1
evm.TU.Gh_D11G0190	26.4893	31.0497	15.7304	12.7338	0.00015825	-1.28621	down	Monothiol glutaredoxin-S14, chloroplastic OS=Arabidopsis thaliana OX=3702 GN=GRXS14 PE=1 SV=2
evm.TU.Gh_A11G0180	26.6052	29.0108	12.6853	15.5378	0.000220871	-1.25549	down	Monothiol glutaredoxin-S14, chloroplastic OS=Arabidopsis thaliana OX=3702 GN=GRXS14 PE=1 SV=2
evm.TU.Gh_D10G1672	19.8876	16.3956	4.36958	3.60563	2.60758e-07	-2.44636	down	Monothiol glutaredoxin-S2 OS=Arabidopsis thaliana OX=3702 GN=GRXS2 PE=3 SV=1
evm.TU.Gh_D02G0517	12.6077	7.6564	3.24241	1.91226	0.00499529	-2.24172	down	Monothiol glutaredoxin-S2 OS=Arabidopsis thaliana OX=3702 GN=GRXS2 PE=3 SV=1
evm.TU.Gh_D10G1671	9.23491	7.37978	2.28149	1.52795	0.000180401	-2.38426	down	Monothiol glutaredoxin-S7 OS=Arabidopsis thaliana OX=3702 GN=GRXS7 PE=3 SV=2
evm.TU.Gh_A11G1072	20.4786	19.5214	6.41128	5.05002	4.98926e-06	-2.07079	down	Monothiol glutaredoxin-S9 OS=Arabidopsis thaliana OX=3702 GN=GRXS9 PE=3 SV=1
evm.TU.Gh_D11G1225	52.2683	54.4125	15.2017	7.62668	1.0231e-13	-2.48982	down	Monothiol glutaredoxin-S9 OS=Arabidopsis thaliana OX=3702 GN=GRXS9 PE=3 SV=1
Gossypium_hirsutum_newGene_22062	5.65949	7.19389	3.65267	4.51944	0.0083988	-1.02437	down	NAD(P)H-quinone oxidoreductase subunit I, chloroplastic OS=Acorus calamus OX=4465 GN=ndhI PE=3 SV=1
evm.TU.Gh_D02G1430	27.094	24.2324	13.3556	10.4715	3.04025e-05	-1.35598	down	NAD(P)H-quinone oxidoreductase subunit L, chloroplastic OS=Arabidopsis thaliana OX=3702 GN=ndhL PE=2 SV=1
evm.TU.Gh_A03G1038	36.5818	40.5979	17.2897	16.202	1.69828e-06	-1.49011	down	NAD(P)H-quinone oxidoreductase subunit L, chloroplastic OS=Arabidopsis thaliana OX=3702 GN=ndhL PE=2 SV=1
evm.TU.Gh_D03G1740	12.9573	18.9651	7.05239	5.05419	0.00213631	-1.74572	down	NAD(P)H-quinone oxidoreductase subunit M, chloroplastic OS=Populus jackii OX=640484 GN=ndhM PE=2 SV=1
evm.TU.Gh_A02G1095	17.7824	20.1327	8.11478	8.21207	2.87359e-05	-1.48941	down	NAD(P)H-quinone oxidoreductase subunit M, chloroplastic OS=Vitis vinifera OX=29760 GN=ndhM PE=2 SV=1
evm.TU.Gh_A13G0152	36.4134	38.0165	24.9906	17.19	0.00202348	-1.17916	down	NAD(P)H-quinone oxidoreductase subunit N, chloroplastic OS=Arabidopsis thaliana OX=3702 GN=ndhN PE=2 SV=1
evm.TU.Gh_D13G0173	97.4255	97.4721	52.6015	34.8076	4.53151e-05	-1.4106	down	NAD(P)H-quinone oxidoreductase subunit N, chloroplastic OS=Arabidopsis thaliana OX=3702 GN=ndhN PE=2 SV=1
evm.TU.Gh_A10G1389	19.9861	21.9602	8.27919	5.08996	6.93456e-10	-1.96081	down	NAD(P)H-quinone oxidoreductase subunit O, chloroplastic OS=Arabidopsis thaliana OX=3702 GN=ndhO PE=2 SV=1
evm.TU.Gh_D10G1064	20.4109	26.0184	9.43189	5.86354	1.56411e-05	-1.80424	down	NAD(P)H-quinone oxidoreductase subunit O, chloroplastic OS=Arabidopsis thaliana OX=3702 GN=ndhO PE=2 SV=1
evm.TU.Gh_A05G3019	75.8443	103.512	51.9055	38.2177	0.00253685	-1.26335	down	NAD(P)H-quinone oxidoreductase subunit S, chloroplastic OS=Arabidopsis thaliana OX=3702 GN=ndhS PE=1 SV=1
evm.TU.Gh_A05G0294	23.8675	23.0076	14.1534	10.6239	0.000192838	-1.18582	down	NAD(P)H-quinone oxidoreductase subunit U, chloroplastic OS=Arabidopsis thaliana OX=3702 GN=ndhU PE=1 SV=1
evm.TU.Gh_D05G0396	19.2235	24.7563	12.4652	11.5402	0.000403414	-1.14087	down	NAD(P)H-quinone oxidoreductase subunit U, chloroplastic OS=Arabidopsis thaliana OX=3702 GN=ndhU PE=1 SV=1
evm.TU.Gh_D10G1115	56.0432	69.1965	32.3649	6.01142	0.000430244	-1.31549	down	NADH dehydrogenase [ubiquinone] 1 alpha subcomplex subunit 1 OS=Arabidopsis thaliana OX=3702 GN=At3g08610 PE=3 SV=1
evm.TU.Gh_D05G1726	42.7004	50.2923	28.8317	25.1536	0.000210221	-1.17824	down	NADH dehydrogenase [ubiquinone] 1 beta subcomplex subunit 2 OS=Arabidopsis thaliana OX=3702 GN=At1g76200 PE=3 SV=1
evm.TU.Gh_A01G0869	24.6012	33.8749	15.5166	11.9724	0.00108339	-1.35623	down	NADH dehydrogenase [ubiquinone] 1 beta subcomplex subunit 2 OS=Arabidopsis thaliana OX=3702 GN=At1g76200 PE=3 SV=1
evm.TU.Gh_D02G0072	9.13379	11.943	5.42386	5.08416	0.000246448	-1.25385	down	NADP-dependent alkenal double bond reductase P2 OS=Arabidopsis thaliana OX=3702 GN=P2 PE=2 SV=2
evm.TU.Gh_D01G1833	47.8865	62.2642	31.6403	27.8784	0.000482454	-1.13138	down	Outer envelope pore protein 16-3, chloroplastic/mitochondrial OS=Arabidopsis thaliana OX=3702 GN=OEP163 PE=1 SV=1
evm.TU.Gh_A05G1674	6.10319	8.17133	4.2904	3.63887	0.00178205	-1.11985	down	Outer envelope pore protein 24A, chloroplastic OS=Arabidopsis thaliana OX=3702 GN=OEP24A PE=1 SV=1
evm.TU.Gh_D05G1858	25.0614	32.3219	18.4714	14.2156	0.00109818	-1.13068	down	Outer envelope pore protein 24A, chloroplastic OS=Arabidopsis thaliana OX=3702 GN=OEP24A PE=1 SV=1
evm.TU.Gh_D11G0149	43.1718	42.5359	18.5247	15.747	3.26258e-07	-1.59482	down	Outer envelope pore protein 37, chloroplastic OS=Arabidopsis thaliana OX=3702 GN=OEP37 PE=2 SV=2
evm.TU.Gh_A11G0135	35.7477	37.7878	18.3524	13.7054	2.71571e-06	-1.46807	down	Outer envelope pore protein 37, chloroplastic OS=Arabidopsis thaliana OX=3702 GN=OEP37 PE=2 SV=2
evm.TU.Gh_A08G0463	44.5041	40.0015	28.8822	15.1204	0.000899362	-1.23008	down	Oxygen-dependent coproporphyrinogen-III oxidase, chloroplastic OS=Glycine max OX=3847 GN=CPX PE=2 SV=1
evm.TU.Gh_A11G1738	1373.77	1351.78	711.339	512.746	0.00852248	-1.42621	down	Oxygen-evolving enhancer protein 1, chloroplastic OS=Nicotiana tabacum OX=4097 GN=PSBO PE=2 SV=1
evm.TU.Gh_D11G1897	1521.9	1536.88	783.149	581.257	0.0079225	-1.43628	down	Oxygen-evolving enhancer protein 1, chloroplastic OS=Nicotiana tabacum OX=4097 GN=PSBO PE=2 SV=1
evm.TU.Gh_A05G3293	1483.93	1563.88	695.824	490.419	0.00222853	-1.627	down	Oxygen-evolving enhancer protein 2-1, chloroplastic OS=Nicotiana tabacum OX=4097 GN=PSBP1 PE=3 SV=2
evm.TU.Gh_D10G1124	362.476	422.255	154.456	105.558	2.6336e-05	-1.88745	down	Oxygen-evolving enhancer protein 2-1, chloroplastic OS=Nicotiana tabacum OX=4097 GN=PSBP1 PE=3 SV=2
evm.TU.Gh_D04G0311	1563.49	1576.57	702.47	494.881	0.00202857	-1.64028	down	Oxygen-evolving enhancer protein 2-1, chloroplastic OS=Nicotiana tabacum OX=4097 GN=PSBP1 PE=3 SV=2
evm.TU.Gh_A10G1346	319.629	365.996	129.997	86.5379	7.18643e-06	-1.93829	down	Oxygen-evolving enhancer protein 2-3, chloroplastic OS=Nicotiana tabacum OX=4097 GN=PSBP3 PE=2 SV=1
evm.TU.Gh_D10G0167	1258.12	1448.16	541.424	381.03	0.00041593	-1.82321	down	Oxygen-evolving enhancer protein 3, chloroplastic OS=Spinacia oleracea OX=3562 GN=PSBQ PE=1 SV=1
evm.TU.Gh_D05G1598	27.4937	29.0319	17.2704	12.5807	0.000352282	-1.26502	down	Oxygen-evolving enhancer protein 3, chloroplastic OS=Spinacia oleracea OX=3562 GN=PSBQ PE=1 SV=1
evm.TU.Gh_A10G2195	1061.22	1206.72	457.378	301.493	0.000246585	-1.84925	down	Oxygen-evolving enhancer protein 3, chloroplastic OS=Spinacia oleracea OX=3562 GN=PSBQ PE=1 SV=1
evm.TU.Gh_D06G1306	393.238	467.831	200.431	162.204	0.000617094	-1.51952	down	Oxygen-evolving enhancer protein 3, chloroplastic OS=Spinacia oleracea OX=3562 GN=PSBQ PE=1 SV=1
evm.TU.Gh_A06G1076	497.035	550.702	262.433	192.825	0.00129775	-1.47357	down	Oxygen-evolving enhancer protein 3, chloroplastic OS=Spinacia oleracea OX=3562 GN=PSBQ PE=1 SV=1
evm.TU.Gh_A13G1750	44.783	38.7254	22.2839	24.6668	0.000821261	-1.12558	down	Palmitoyl-acyl carrier protein thioesterase, chloroplastic OS=Gossypium hirsutum OX=3635 GN=FATB1 PE=1 SV=1
evm.TU.Gh_D13G2098	67.0197	50.8733	27.6484	28.1281	0.00109933	-1.39078	down	Palmitoyl-acyl carrier protein thioesterase, chloroplastic OS=Gossypium hirsutum OX=3635 GN=FATB1 PE=1 SV=1
evm.TU.Gh_Sca004934G02	56.7232	38.6884	20.5257	17.2318	0.00249015	-1.61174	down	Pentatricopeptide repeat-containing protein At2g31400, chloroplastic OS=Arabidopsis thaliana OX=3702 GN=At2g31400 PE=2 SV=1
evm.TU.Gh_A11G0985	36.6861	27.0751	15.6899	14.7557	0.000456517	-1.31751	down	Pentatricopeptide repeat-containing protein At2g31400, chloroplastic OS=Arabidopsis thaliana OX=3702 GN=At2g31400 PE=2 SV=1
evm.TU.Gh_D11G0852	14.4238	13.8043	8.14026	5.06181	1.36573e-05	-1.36625	down	Pentatricopeptide repeat-containing protein At2g45350, chloroplastic OS=Arabidopsis thaliana OX=3702 GN=CRR4 PE=1 SV=2
evm.TU.Gh_A11G0734	13.9105	15.4459	6.46756	4.60923	5.8299e-08	-1.67565	down	Pentatricopeptide repeat-containing protein At2g45350, chloroplastic OS=Arabidopsis thaliana OX=3702 GN=CRR4 PE=1 SV=2
Gossypium_hirsutum_newGene_12907	14.0807	11.1934	2.8032	3.5748	3.64056e-08	-2.16749	down	Pentatricopeptide repeat-containing protein At4g14190, chloroplastic OS=Arabidopsis thaliana OX=3702 GN=At4g14190 PE=2 SV=2
evm.TU.Gh_A06G0542	38.0461	26.2183	16.6891	13.161	0.000238414	-1.30185	down	Pentatricopeptide repeat-containing protein At5g21222 OS=Arabidopsis thaliana OX=3702 GN=ATC401 PE=2 SV=1
evm.TU.Gh_A12G1909	18.2728	14.354	10.5365	7.82197	0.00188035	-1.10164	down	Pentatricopeptide repeat-containing protein At5g46580, chloroplastic OS=Arabidopsis thaliana OX=3702 GN=At5g46580 PE=2 SV=1
evm.TU.Gh_D12G2089	11.3949	9.64863	6.30161	5.85893	0.000947177	-1.06481	down	Pentatricopeptide repeat-containing protein At5g46580, chloroplastic OS=Arabidopsis thaliana OX=3702 GN=At5g46580 PE=2 SV=1
evm.TU.Gh_A03G0499	14.8341	18.4612	10.0594	8.73383	0.000657245	-1.09674	down	Peptidyl-prolyl cis-trans isomerase CYP26-2, chloroplastic OS=Arabidopsis thaliana OX=3702 GN=CYP26-2 PE=2 SV=1
evm.TU.Gh_Sca004717G03	28.7399	23.9371	13.4766	8.6932	9.79168e-07	-1.53126	down	Peptidyl-prolyl cis-trans isomerase CYP37, chloroplastic OS=Arabidopsis thaliana OX=3702 GN=CYP37 PE=1 SV=3
evm.TU.Gh_D09G0253	10.9815	10.0481	7.41702	4.40347	0.00193667	-1.12595	down	Peptidyl-prolyl cis-trans isomerase CYP38, chloroplastic OS=Arabidopsis thaliana OX=3702 GN=CYP38 PE=1 SV=1
evm.TU.Gh_A07G2012	51.8011	60.6856	31.2339	18.7177	6.72251e-05	-1.41804	down	Peptidyl-prolyl cis-trans isomerase CYP38, chloroplastic OS=Arabidopsis thaliana OX=3702 GN=CYP38 PE=1 SV=1
evm.TU.Gh_D07G2233	42.4213	51.8788	24.5482	15.8743	6.1767e-06	-1.54252	down	Peptidyl-prolyl cis-trans isomerase CYP38, chloroplastic OS=Arabidopsis thaliana OX=3702 GN=CYP38 PE=1 SV=1
evm.TU.Gh_A12G0705	27.2094	20.0245	12.7187	11.0131	0.000494711	-1.2037	down	Peptidyl-prolyl cis-trans isomerase FKBP13, chloroplastic OS=Arabidopsis thaliana OX=3702 GN=FKBP13 PE=1 SV=2
evm.TU.Gh_D12G0718	59.3509	55.9985	26.0733	18.9634	1.47806e-07	-1.62808	down	Peptidyl-prolyl cis-trans isomerase FKBP13, chloroplastic OS=Arabidopsis thaliana OX=3702 GN=FKBP13 PE=1 SV=2
evm.TU.Gh_A02G0921	40.5542	47.7138	23.0406	16.2878	8.5868e-06	-1.39558	down	Peptidyl-prolyl cis-trans isomerase FKBP16-3, chloroplastic OS=Arabidopsis thaliana OX=3702 GN=FKBP16-3 PE=1 SV=2
evm.TU.Gh_D02G1101	34.3175	39.741	18.6294	17.6726	3.90491e-05	-1.29415	down	Peptidyl-prolyl cis-trans isomerase FKBP16-3, chloroplastic OS=Arabidopsis thaliana OX=3702 GN=FKBP16-3 PE=1 SV=2
evm.TU.Gh_A01G1813	19.6647	23.4002	11.2422	7.18896	1.66737e-05	-1.44332	down	Peptidyl-prolyl cis-trans isomerase FKBP16-4, chloroplastic OS=Arabidopsis thaliana OX=3702 GN=FKBP16-4 PE=1 SV=1
evm.TU.Gh_D01G2051	40.6482	46.8042	18.9251	17.8185	2.95804e-06	-1.46418	down	Peptidyl-prolyl cis-trans isomerase FKBP16-4, chloroplastic OS=Arabidopsis thaliana OX=3702 GN=FKBP16-4 PE=1 SV=1
evm.TU.Gh_A08G1569	156.669	159.678	58.643	39.5344	6.93033e-08	-1.94529	down	Peptidyl-prolyl cis-trans isomerase FKBP17-2, chloroplastic OS=Arabidopsis thaliana OX=3702 GN=FKBP17-2 PE=1 SV=1
evm.TU.Gh_D08G1876	198.119	209.82	73.6386	52.0673	1.98899e-07	-1.96635	down	Peptidyl-prolyl cis-trans isomerase FKBP17-2, chloroplastic OS=Arabidopsis thaliana OX=3702 GN=FKBP17-2 PE=1 SV=1
evm.TU.Gh_D01G0851	13.9312	14.3902	8.04442	5.91197	9.73791e-05	-1.35997	down	Peptidyl-prolyl cis-trans isomerase FKBP18, chloroplastic OS=Arabidopsis thaliana OX=3702 GN=FKBP18 PE=1 SV=2
evm.TU.Gh_A01G0823	15.5927	17.3562	7.32747	6.18113	7.89004e-06	-1.4802	down	Peptidyl-prolyl cis-trans isomerase FKBP18, chloroplastic OS=Arabidopsis thaliana OX=3702 GN=FKBP18 PE=1 SV=2
evm.TU.Gh_D08G1359	53.2424	55.3053	30.7158	26.2971	0.000857639	-1.20224	down	Peptidyl-prolyl cis-trans isomerase, chloroplastic OS=Vicia faba OX=3906 PE=1 SV=1
evm.TU.Gh_D08G1904	100.632	94.5539	52.9537	35.5607	0.000217168	-1.38921	down	PGR5-like protein 1A, chloroplastic OS=Arabidopsis thaliana OX=3702 GN=PGRL1A PE=1 SV=1
evm.TU.Gh_A08G1594	91.2433	90.0419	48.5404	40.4187	0.000889674	-1.30037	down	PGR5-like protein 1A, chloroplastic OS=Arabidopsis thaliana OX=3702 GN=PGRL1A PE=1 SV=1
evm.TU.Gh_D07G0976	9.42505	8.52567	4.40677	4.78841	0.00149507	-1.18147	down	PGR5-like protein 1B, chloroplastic OS=Arabidopsis thaliana OX=3702 GN=PGRL1B PE=1 SV=1
evm.TU.Gh_D03G0129	19.0814	20.5181	7.02243	8.4879	1.13618e-05	-1.37222	down	Pheophytinase, chloroplastic OS=Arabidopsis thaliana OX=3702 GN=PPH PE=1 SV=1
evm.TU.Gh_A02G1593	19.8635	14.4345	8.64713	6.15769	4.2622e-06	-1.4357	down	Pheophytinase, chloroplastic OS=Arabidopsis thaliana OX=3702 GN=PPH PE=1 SV=1
evm.TU.Gh_D13G0582	25.5194	24.9217	14.7818	12.8689	0.000384162	-1.13105	down	Pheophytinase, chloroplastic OS=Arabidopsis thaliana OX=3702 GN=PPH PE=1 SV=1
evm.TU.Gh_A13G0550	41.728	39.9536	23.7711	23.9206	0.00153207	-1.0519	down	Pheophytinase, chloroplastic OS=Arabidopsis thaliana OX=3702 GN=PPH PE=1 SV=1
evm.TU.Gh_A02G1410	44.5403	35.6906	16.3128	23.1839	0.000509864	-1.29364	down	Phosphoenolpyruvate carboxykinase (ATP) OS=Arabidopsis thaliana OX=3702 GN=PCKA PE=1 SV=1
evm.TU.Gh_D03G0311	145.217	132.199	45.0686	68.4611	0.00015371	-1.63276	down	Phosphoenolpyruvate carboxykinase (ATP) OS=Arabidopsis thaliana OX=3702 GN=PCKA PE=1 SV=1
evm.TU.Gh_D04G1954	20.5526	21.1191	8.13725	7.24329	1.80608e-08	-1.72742	down	Phosphoglucan phosphatase DSP4, amyloplastic OS=Castanea sativa OX=21020 GN=DSP4 PE=1 SV=1
evm.TU.Gh_A05G3404	15.2201	15.8499	5.37723	4.45683	2.13758e-10	-1.99227	down	Phosphoglucan phosphatase DSP4, amyloplastic OS=Castanea sativa OX=21020 GN=DSP4 PE=1 SV=1
evm.TU.Gh_D07G2245	7.07756	7.61289	2.55246	2.76397	5.60964e-07	-1.68769	down	Phosphoglucan phosphatase LSF1, chloroplastic OS=Arabidopsis thaliana OX=3702 GN=LSF1 PE=1 SV=1
evm.TU.Gh_A07G2025	11.1238	9.42779	5.50047	2.97129	2.78098e-07	-1.64403	down	Phosphoglucan phosphatase LSF1, chloroplastic OS=Arabidopsis thaliana OX=3702 GN=LSF1 PE=1 SV=1
evm.TU.Gh_D01G0800	227.481	216.261	109.324	81.3084	0.00204953	-1.49163	down	Phosphoglycerate kinase 1, chloroplastic OS=Arabidopsis thaliana OX=3702 GN=PGK1 PE=1 SV=1
evm.TU.Gh_A01G0775	354.064	321.27	166.029	109.166	0.00108124	-1.56524	down	Phosphoglycerate kinase 2, chloroplastic OS=Arabidopsis thaliana OX=3702 GN=At1g56190 PE=1 SV=3
evm.TU.Gh_A05G3061	21.4204	24.9798	11.3987	8.8293	2.23278e-05	-1.33294	down	Photosynthetic NDH subunit of lumenal location 1, chloroplastic OS=Arabidopsis thaliana OX=3702 GN=PNSL1 PE=1 SV=2
evm.TU.Gh_D04G0584	43.5676	51.4093	25.6417	15.1534	2.05372e-06	-1.48752	down	Photosynthetic NDH subunit of lumenal location 1, chloroplastic OS=Arabidopsis thaliana OX=3702 GN=PNSL1 PE=1 SV=2
evm.TU.Gh_A13G0676	46.6026	61.8576	28.5807	27.1506	0.000215242	-1.23314	down	Photosynthetic NDH subunit of lumenal location 2, chloroplastic OS=Arabidopsis thaliana OX=3702 GN=PNSL2 PE=1 SV=1
evm.TU.Gh_D13G0790	34.526	40.1928	22.7629	16.0416	0.000158773	-1.21476	down	Photosynthetic NDH subunit of lumenal location 2, chloroplastic OS=Arabidopsis thaliana OX=3702 GN=PNSL2 PE=1 SV=1
evm.TU.Gh_D13G1497	29.2348	33.9756	12.3956	7.99614	1.24129e-09	-1.87524	down	Photosynthetic NDH subunit of lumenal location 3, chloroplastic OS=Arabidopsis thaliana OX=3702 GN=PNSL3 PE=1 SV=1
evm.TU.Gh_A13G1201	18.2264	18.4078	9.91396	4.77863	2.43142e-06	-1.55986	down	Photosynthetic NDH subunit of lumenal location 3, chloroplastic OS=Arabidopsis thaliana OX=3702 GN=PNSL3 PE=1 SV=1
evm.TU.Gh_D11G2217	27.9507	27.4907	15.2755	12.0272	7.31935e-05	-1.25587	down	Photosynthetic NDH subunit of lumenal location 4, chloroplastic OS=Arabidopsis thaliana OX=3702 GN=PNSL4 PE=1 SV=1
evm.TU.Gh_A11G3119	41.2119	41.2771	21.239	15.4181	3.4477e-06	-1.49048	down	Photosynthetic NDH subunit of lumenal location 4, chloroplastic OS=Arabidopsis thaliana OX=3702 GN=PNSL4 PE=1 SV=1
evm.TU.Gh_A05G1017	39.4027	36.6396	21.4135	18.9186	0.000354846	-1.19276	down	Photosynthetic NDH subunit of subcomplex B 1, chloroplastic OS=Arabidopsis thaliana OX=3702 GN=PNSB1 PE=2 SV=1
evm.TU.Gh_D05G1135	38.533	32.9394	20.3322	17.3557	0.000311811	-1.19856	down	Photosynthetic NDH subunit of subcomplex B 1, chloroplastic OS=Arabidopsis thaliana OX=3702 GN=PNSB1 PE=2 SV=1
evm.TU.Gh_A11G2345	30.8284	28.5382	18.0392	13.0897	0.000151832	-1.20249	down	Photosynthetic NDH subunit of subcomplex B 2, chloroplastic OS=Arabidopsis thaliana OX=3702 GN=PNSB2 PE=2 SV=1
evm.TU.Gh_A13G2336	10.3913	14.9392	5.50059	5.2868	0.000602611	-1.42569	down	Photosynthetic NDH subunit of subcomplex B 3, chloroplastic OS=Arabidopsis thaliana OX=3702 GN=PNSB3 PE=2 SV=1
evm.TU.Gh_A10G0594	41.3502	37.4857	18.0524	13.1816	2.67712e-07	-1.60668	down	Photosynthetic NDH subunit of subcomplex B 3, chloroplastic OS=Arabidopsis thaliana OX=3702 GN=PNSB3 PE=2 SV=1
evm.TU.Gh_D10G0641	41.0243	33.5148	17.3678	16.23	1.07508e-05	-1.3696	down	Photosynthetic NDH subunit of subcomplex B 3, chloroplastic OS=Arabidopsis thaliana OX=3702 GN=PNSB3 PE=2 SV=1
evm.TU.Gh_A03G0593	134.984	160.826	49.8629	41.8994	5.01127e-09	-1.96034	down	Photosynthetic NDH subunit of subcomplex B 4, chloroplastic OS=Arabidopsis thaliana OX=3702 GN=PNSB4 PE=2 SV=1
evm.TU.Gh_D03G0881	167.032	209.351	57.1614	43.5193	3.2158e-10	-2.18164	down	Photosynthetic NDH subunit of subcomplex B 4, chloroplastic OS=Arabidopsis thaliana OX=3702 GN=PNSB4 PE=2 SV=1
evm.TU.Gh_A10G1056	71.1939	75.7713	37.7535	26.9541	4.05767e-06	-1.50732	down	Photosynthetic NDH subunit of subcomplex B 5, chloroplastic OS=Arabidopsis thaliana OX=3702 GN=PNSB5 PE=2 SV=1
evm.TU.Gh_D10G1463	34.8172	40.8297	18.6102	13.4446	4.2551e-07	-1.56903	down	Photosynthetic NDH subunit of subcomplex B 5, chloroplastic OS=Arabidopsis thaliana OX=3702 GN=PNSB5 PE=2 SV=1
evm.TU.Gh_A01G0976	24.4548	28.7081	9.87918	7.31009	2.91897e-10	-1.95055	down	Photosystem I chlorophyll a/b-binding protein 5, chloroplastic OS=Arabidopsis thaliana OX=3702 GN=LHCA5 PE=1 SV=1
evm.TU.Gh_D01G1028	36.4529	47.5168	18.8561	10.3405	1.69601e-05	-1.79283	down	Photosystem I chlorophyll a/b-binding protein 5, chloroplastic OS=Arabidopsis thaliana OX=3702 GN=LHCA5 PE=1 SV=1
evm.TU.Gh_D07G0125	35.9777	38.8809	18.9188	12.5557	7.40994e-07	-1.54193	down	Photosystem I chlorophyll a/b-binding protein 6, chloroplastic OS=Arabidopsis thaliana OX=3702 GN=LHCA6 PE=1 SV=1
evm.TU.Gh_A07G2366	33.6475	39.472	20.0048	14.0649	1.39307e-05	-1.37274	down	Photosystem I chlorophyll a/b-binding protein 6, chloroplastic OS=Arabidopsis thaliana OX=3702 GN=LHCA6 PE=1 SV=1
evm.TU.Gh_A02G0295	884.464	938.085	451.574	329.407	0.00277496	-1.49525	down	Photosystem I reaction center subunit II, chloroplastic OS=Cucumis sativus OX=3659 GN=psaD PE=1 SV=1
evm.TU.Gh_D02G0359	796.687	803.856	407.87	295.97	0.00502427	-1.45671	down	Photosystem I reaction center subunit II, chloroplastic OS=Cucumis sativus OX=3659 GN=psaD PE=1 SV=1
evm.TU.Gh_D12G0039	360.734	378.163	160.813	115.825	5.76784e-05	-1.68835	down	Photosystem I reaction center subunit II, chloroplastic OS=Cucumis sativus OX=3659 GN=psaD PE=1 SV=1
evm.TU.Gh_D08G0702	432.488	418.46	183.556	120.312	3.92895e-05	-1.75602	down	Photosystem I reaction center subunit II, chloroplastic OS=Cucumis sativus OX=3659 GN=psaD PE=1 SV=1
evm.TU.Gh_A08G0609	242.831	264.419	102.056	83.3038	7.04437e-06	-1.7247	down	Photosystem I reaction center subunit II, chloroplastic OS=Cucumis sativus OX=3659 GN=psaD PE=1 SV=1
evm.TU.Gh_D05G1377	1213.77	900.253	570.804	340.649	0.00370819	-1.48412	down	Photosystem I reaction center subunit III, chloroplastic OS=Arabidopsis thaliana OX=3702 GN=PSAF PE=1 SV=1
evm.TU.Gh_A05G1200	1329.29	1012.56	607.687	381.84	0.00348039	-1.51369	down	Photosystem I reaction center subunit III, chloroplastic OS=Arabidopsis thaliana OX=3702 GN=PSAF PE=1 SV=1
evm.TU.Gh_A06G1222	982.357	1106.3	429.988	299.712	0.000319343	-1.78763	down	Photosystem I reaction center subunit III, chloroplastic OS=Arabidopsis thaliana OX=3702 GN=PSAF PE=1 SV=1
evm.TU.Gh_D06G1538	959.475	1084.13	450.297	310.704	0.000678936	-1.69546	down	Photosystem I reaction center subunit III, chloroplastic OS=Arabidopsis thaliana OX=3702 GN=PSAF PE=1 SV=1
evm.TU.Gh_A08G0425	538.623	579.067	224.21	151.55	1.09021e-05	-1.85133	down	Photosystem I reaction center subunit IV A, chloroplastic OS=Nicotiana sylvestris OX=4096 GN=PSAEA PE=1 SV=1
evm.TU.Gh_D08G0513	503.971	533.684	222.914	173.119	6.57687e-05	-1.67698	down	Photosystem I reaction center subunit IV A, chloroplastic OS=Nicotiana sylvestris OX=4096 GN=PSAEA PE=1 SV=1
evm.TU.Gh_A07G1850	653.715	775.646	335.578	260.143	0.000590227	-1.53409	down	Photosystem I reaction center subunit IV A, chloroplastic OS=Nicotiana sylvestris OX=4096 GN=PSAEA PE=1 SV=1
evm.TU.Gh_D07G2058	780.612	869.693	364.174	258.24	0.000183876	-1.67749	down	Photosystem I reaction center subunit IV B, chloroplastic OS=Arabidopsis thaliana OX=3702 GN=PSAE2 PE=2 SV=1
evm.TU.Gh_A11G1245	848.904	935.399	395.863	276.656	0.000200912	-1.67823	down	Photosystem I reaction center subunit IV, chloroplastic OS=Hordeum vulgare OX=4513 GN=PSAE PE=1 SV=2
evm.TU.Gh_D11G1392	817.388	926.53	386.475	273.551	0.000205088	-1.67228	down	Photosystem I reaction center subunit IV, chloroplastic OS=Hordeum vulgare OX=4513 GN=PSAE PE=1 SV=2
evm.TU.Gh_D11G2278	543.208	583.615	249.455	143.814	0.000180136	-1.77913	down	Photosystem I reaction center subunit N, chloroplastic OS=Arabidopsis thaliana OX=3702 GN=PSAN PE=1 SV=2
evm.TU.Gh_A11G3190	316.19	365.231	140.595	91.9646	5.31521e-05	-1.86396	down	Photosystem I reaction center subunit N, chloroplastic OS=Arabidopsis thaliana OX=3702 GN=PSAN PE=1 SV=2
evm.TU.Gh_A05G3329	300.915	287.63	181.441	122.897	0.00899824	-1.2258	down	Photosystem I reaction center subunit N, chloroplastic OS=Arabidopsis thaliana OX=3702 GN=PSAN PE=1 SV=2
evm.TU.Gh_D02G2366	1644.25	2020.04	838.061	680.734	0.00254108	-1.54246	down	Photosystem I reaction center subunit psaK, chloroplastic OS=Arabidopsis thaliana OX=3702 GN=PSAK PE=2 SV=2
evm.TU.Gh_A03G1927	1335.5	1562.51	732.479	585.276	0.0044204	-1.40884	down	Photosystem I reaction center subunit psaK, chloroplastic OS=Arabidopsis thaliana OX=3702 GN=PSAK PE=2 SV=2
evm.TU.Gh_A04G0007	1081.83	1297.51	534.952	405.279	0.000880348	-1.61063	down	Photosystem I reaction center subunit V, chloroplastic OS=Arabidopsis thaliana OX=3702 GN=PSAG PE=1 SV=1
evm.TU.Gh_A13G1078	1260.44	1337.65	632.28	532.412	0.00432212	-1.43035	down	Photosystem I reaction center subunit V, chloroplastic OS=Arabidopsis thaliana OX=3702 GN=PSAG PE=1 SV=1
evm.TU.Gh_D05G3725	821.157	903.35	403.691	297.721	0.000664967	-1.56893	down	Photosystem I reaction center subunit V, chloroplastic OS=Arabidopsis thaliana OX=3702 GN=PSAG PE=1 SV=1
evm.TU.Gh_A05G3843	2677.72	3286.19	1243.99	900.874	0.000970463	-1.74585	down	Photosystem I reaction center subunit VI, chloroplastic OS=Brassica campestris OX=3711 GN=PSAH PE=2 SV=1
evm.TU.Gh_D05G1244	2355.35	2864.05	1206.35	884.534	0.00287632	-1.59049	down	Photosystem I reaction center subunit VI, chloroplastic OS=Brassica campestris OX=3711 GN=PSAH PE=2 SV=1
evm.TU.Gh_A07G2201	1901.7	2019.03	939.366	719.021	0.00484514	-1.51309	down	Photosystem I reaction center subunit XI, chloroplastic OS=Arabidopsis thaliana OX=3702 GN=PSAL PE=1 SV=2
evm.TU.Gh_D07G1624	1909.15	2181.35	882.772	647.189	0.00146161	-1.68978	down	Photosystem I reaction center subunit XI, chloroplastic OS=Arabidopsis thaliana OX=3702 GN=PSAL PE=1 SV=2
evm.TU.Gh_A07G0818	198.798	273.613	83.0441	76.0898	1.95486e-05	-1.84759	down	Photosystem I reaction center subunit XI, chloroplastic OS=Arabidopsis thaliana OX=3702 GN=PSAL PE=1 SV=2
evm.TU.Gh_D07G1090	607.221	696.682	262.367	140.774	4.67065e-06	-1.96098	down	Photosystem I subunit O OS=Arabidopsis thaliana OX=3702 GN=PSAO PE=1 SV=1
evm.TU.Gh_D05G0799	1778.17	1822.17	775.476	538.081	0.000716116	-1.72539	down	Photosystem I subunit O OS=Arabidopsis thaliana OX=3702 GN=PSAO PE=1 SV=1
evm.TU.Gh_A07G1013	30.3694	36.4662	8.54834	7.5173	9.87739e-13	-2.20973	down	Photosystem I subunit O OS=Arabidopsis thaliana OX=3702 GN=PSAO PE=1 SV=1
evm.TU.Gh_A05G0654	1459.78	1497.79	610.491	435.056	0.000300787	-1.77123	down	Photosystem I subunit O OS=Arabidopsis thaliana OX=3702 GN=PSAO PE=1 SV=1
evm.TU.Gh_A04G0428	2341.54	2876.61	835.609	635.263	4.63775e-05	-2.09796	down	Photosystem II 10 kDa polypeptide, chloroplastic OS=Solanum tuberosum OX=4113 GN=PSBR PE=2 SV=1
evm.TU.Gh_D05G3193	2354.32	2922.79	898.505	696.962	0.000113771	-1.99706	down	Photosystem II 10 kDa polypeptide, chloroplastic OS=Solanum tuberosum OX=4113 GN=PSBR PE=2 SV=1
evm.TU.Gh_D01G1860	177.371	205.577	62.6407	48.4736	5.13001e-08	-2.05646	down	Photosystem II 22 kDa protein, chloroplastic OS=Arabidopsis thaliana OX=3702 GN=PSBS PE=2 SV=1
evm.TU.Gh_A01G1598	231.083	272.814	79.1707	64.0057	1.70509e-07	-2.09653	down	Photosystem II 22 kDa protein, chloroplastic OS=Arabidopsis thaliana OX=3702 GN=PSBS PE=2 SV=1
evm.TU.Gh_Sca004987G01	93.8472	110.224	37.8809	40.8883	1.52163e-06	-1.64874	down	Photosystem II 22 kDa protein, chloroplastic OS=Spinacia oleracea OX=3562 GN=PSBS PE=1 SV=1
evm.TU.Gh_A05G3730	96.8841	125.822	35.5178	40.2905	1.08282e-07	-1.83014	down	Photosystem II 22 kDa protein, chloroplastic OS=Spinacia oleracea OX=3562 GN=PSBS PE=1 SV=1
evm.TU.Gh_A09G1066	414.164	566.247	163.557	108.179	1.96133e-06	-2.12019	down	Photosystem II 5 kDa protein, chloroplastic OS=Arabidopsis thaliana OX=3702 GN=PSBT PE=3 SV=2
evm.TU.Gh_D09G1073	270.625	356.736	114.065	75.2792	3.3922e-07	-1.99722	down	Photosystem II 5 kDa protein, chloroplastic OS=Gossypium hirsutum OX=3635 GN=PSBT PE=4 SV=1
evm.TU.Gh_A08G1300	975.591	1204.61	424.737	300.15	2.53551e-05	-1.85879	down	Photosystem II 5 kDa protein, chloroplastic OS=Gossypium hirsutum OX=3635 GN=PSBT PE=4 SV=1
evm.TU.Gh_D08G1592	954.075	1126.31	424.412	290.217	3.83493e-05	-1.81154	down	Photosystem II 5 kDa protein, chloroplastic OS=Gossypium hirsutum OX=3635 GN=PSBT PE=4 SV=1
evm.TU.Gh_A01G1294	942.489	969.792	487.889	386.914	0.00475265	-1.40059	down	Photosystem II core complex proteins psbY, chloroplastic OS=Spinacia oleracea OX=3562 GN=PSBY PE=1 SV=2
evm.TU.Gh_D01G1575	667.571	860.703	346.162	272.139	0.000765378	-1.5768	down	Photosystem II core complex proteins psbY, chloroplastic OS=Spinacia oleracea OX=3562 GN=PSBY PE=1 SV=2
Gossypium_hirsutum_newGene_5566	15.701	17.3063	9.65757	9.40884	0.00239528	-1.06446	down	Photosystem II CP43 reaction center protein OS=Acorus calamus OX=4465 GN=psbC PE=3 SV=2
evm.TU.Gh_A10G1500	22.507	21.5864	15.2333	10.917	0.00429724	-1.00381	down	Photosystem II D1 precursor processing protein PSB27-H2, chloroplastic OS=Arabidopsis thaliana OX=3702 GN=PSB27-2 PE=1 SV=1
evm.TU.Gh_D10G1745	16.3736	17.6197	10.4527	10.6709	0.00570704	-1.00453	down	Photosystem II D1 precursor processing protein PSB27-H2, chloroplastic OS=Arabidopsis thaliana OX=3702 GN=PSB27-2 PE=1 SV=1
evm.TU.Gh_D07G1528	41.0477	48.3205	24.4908	14.6085	4.94997e-06	-1.43699	down	Photosystem II reaction center PSB28 protein, chloroplastic OS=Oryza sativa subsp. japonica OX=39947 GN=PSB28 PE=2 SV=2
evm.TU.Gh_D07G2129	1335.23	1584.14	638.771	438.791	0.000364917	-1.70792	down	Photosystem II reaction center W protein, chloroplastic OS=Spinacia oleracea OX=3562 GN=psbW PE=1 SV=1
evm.TU.Gh_D08G2029	632.673	835.531	266.585	207.556	9.40662e-06	-1.90158	down	Photosystem II reaction center W protein, chloroplastic OS=Spinacia oleracea OX=3562 GN=psbW PE=1 SV=1
evm.TU.Gh_A08G1679	474.641	585.289	188.578	142.423	1.32492e-06	-1.9498	down	Photosystem II reaction center W protein, chloroplastic OS=Spinacia oleracea OX=3562 GN=psbW PE=1 SV=1
evm.TU.Gh_A07G1906	1030.23	1309.24	494.91	352.826	0.000169394	-1.73465	down	Photosystem II reaction center W protein, chloroplastic OS=Spinacia oleracea OX=3562 GN=psbW PE=1 SV=1
evm.TU.Gh_A11G1168	38.8591	33.4201	16.0997	13.3293	2.77907e-06	-1.56954	down	Photosystem II reaction center W protein, chloroplastic OS=Spinacia oleracea OX=3562 GN=psbW PE=1 SV=1
evm.TU.Gh_A13G1697	470.477	613.067	245.804	194.537	0.000145943	-1.5703	down	Photosystem II reaction centre X protein (PsbX)
evm.TU.Gh_D13G2047	440.194	534.339	265.278	186.316	0.000846558	-1.3799	down	Photosystem II reaction centre X protein (PsbX)
evm.TU.Gh_D05G0332	503.391	604.967	254.982	175.78	7.45623e-05	-1.63334	down	Photosystem II reaction centre X protein (PsbX)
evm.TU.Gh_A07G0132	272.125	350.445	124.981	82.3679	3.13043e-07	-1.85511	down	Photosystem II reaction centre X protein (PsbX)
evm.TU.Gh_A13G1699	760.45	891.944	378.454	345.523	0.00107478	-1.46395	down	Photosystem II reaction centre X protein (PsbX)
evm.TU.Gh_D13G2049	563.165	605.381	243.064	186.178	3.31297e-05	-1.71649	down	Photosystem II reaction centre X protein (PsbX)
evm.TU.Gh_D07G2393	268.705	332.075	127.543	80.4337	7.52473e-07	-1.79925	down	Photosystem II reaction centre X protein (PsbX)
evm.TU.Gh_A05G0246	593.453	714.021	286.192	191.116	4.6596e-05	-1.72343	down	Photosystem II reaction centre X protein (PsbX)
evm.TU.Gh_A13G1698	317.401	395.894	149.544	110.851	3.78036e-06	-1.72451	down	Photosystem II reaction centre X protein (PsbX)
evm.TU.Gh_D13G2048	366.12	468.685	187.065	131.945	1.85587e-05	-1.65771	down	Photosystem II reaction centre X protein (PsbX)
evm.TU.Gh_A12G1258	24.0445	31.0922	13.2668	6.74795	6.31384e-05	-1.72639	down	Photosystem II repair protein PSB27-H1, chloroplastic OS=Arabidopsis thaliana OX=3702 GN=PSB27-1 PE=1 SV=1
evm.TU.Gh_A01G2048	97.9139	123.02	53.7065	38.2128	2.81596e-06	-1.53535	down	Photosystem II repair protein PSB27-H1, chloroplastic OS=Arabidopsis thaliana OX=3702 GN=PSB27-1 PE=1 SV=1
evm.TU.Gh_D12G1385	25.3579	32.2226	13.0983	10.3213	3.19747e-06	-1.56829	down	Photosystem II repair protein PSB27-H1, chloroplastic OS=Arabidopsis thaliana OX=3702 GN=PSB27-1 PE=1 SV=1
evm.TU.Gh_D01G0163	64.1377	74.5149	36.5619	28.0264	1.33264e-05	-1.37304	down	Photosystem II repair protein PSB27-H1, chloroplastic OS=Arabidopsis thaliana OX=3702 GN=PSB27-1 PE=1 SV=1
evm.TU.Gh_D02G1911	53.8804	49.2228	31.4927	22.1867	0.000551047	-1.21658	down	Photosystem II stability/assembly factor HCF136, chloroplastic OS=Arabidopsis thaliana OX=3702 GN=HCF136 PE=1 SV=1
evm.TU.Gh_A03G1451	67.7863	61.8539	41.6613	30.1764	0.00209613	-1.14078	down	Photosystem II stability/assembly factor HCF136, chloroplastic OS=Arabidopsis thaliana OX=3702 GN=HCF136 PE=1 SV=1
evm.TU.Gh_A05G0854	144.322	120.627	76.0552	49.6931	0.00495195	-1.30152	down	Phototropin-1 OS=Arabidopsis thaliana OX=3702 GN=PHOT1 PE=1 SV=1
evm.TU.Gh_A13G0554	13.2123	12.6247	5.46319	6.87919	2.10968e-05	-1.33495	down	Phototropin-2 OS=Arabidopsis thaliana OX=3702 GN=PHOT2 PE=1 SV=2
evm.TU.Gh_D13G0576	17.8669	16.5755	8.24106	9.91533	0.000206583	-1.21174	down	Phototropin-2 OS=Arabidopsis thaliana OX=3702 GN=PHOT2 PE=1 SV=2
evm.TU.Gh_A07G1372	14.7582	13.1018	7.66228	6.0893	0.000811367	-1.15259	down	plastid-lipid-associated protein 11, chloroplastic OS=Arabidopsis thaliana OX=3702 GN=PAP11 PE=2 SV=1
evm.TU.Gh_D07G1476	14.1819	14.5327	8.57955	6.2077	0.000138954	-1.25595	down	plastid-lipid-associated protein 11, chloroplastic OS=Arabidopsis thaliana OX=3702 GN=PAP11 PE=2 SV=1
evm.TU.Gh_A08G0709	29.9537	34.2436	20.3822	20.347	0.000356133	-1.19138	down	Plastid-lipid-associated protein 12, chloroplastic OS=Arabidopsis thaliana OX=3702 GN=PAP12 PE=1 SV=1
evm.TU.Gh_D08G0826	45.1606	63.7351	27.163	23.3857	1.38171e-05	-1.50608	down	Plastid-lipid-associated protein 12, chloroplastic OS=Arabidopsis thaliana OX=3702 GN=PAP12 PE=1 SV=1
evm.TU.Gh_A09G1197	29.1969	31.8677	16.8096	16.6324	0.000401744	-1.12877	down	Plastid-lipid-associated protein 13, chloroplastic OS=Arabidopsis thaliana OX=3702 GN=PAP13 PE=1 SV=2
evm.TU.Gh_A01G1493	33.0566	32.1123	14.7288	10.7386	1.18642e-07	-1.63175	down	Plastid-lipid-associated protein 4, chloroplastic OS=Arabidopsis thaliana OX=3702 GN=PAP4 PE=1 SV=1
evm.TU.Gh_D01G1730	24.8449	19.5896	9.65391	7.38033	1.50032e-07	-1.6573	down	Plastid-lipid-associated protein 4, chloroplastic OS=Arabidopsis thaliana OX=3702 GN=PAP4 PE=1 SV=1
evm.TU.Gh_D06G1142	100.689	119.693	48.8745	30.8899	3.58946e-07	-1.73897	down	Plastid-lipid-associated protein 8, chloroplastic OS=Arabidopsis thaliana OX=3702 GN=PAP8 PE=1 SV=1
evm.TU.Gh_A06G0966	139.069	174.534	83.7284	61.4807	0.000238961	-1.3797	down	Plastid-lipid-associated protein 8, chloroplastic OS=Arabidopsis thaliana OX=3702 GN=PAP8 PE=1 SV=1
evm.TU.Gh_D11G0710	38.3603	32.8809	19.1233	16.417	7.84914e-05	-1.27534	down	Protease Do-like 1, chloroplastic OS=Arabidopsis thaliana OX=3702 GN=DEGP1 PE=1 SV=2
evm.TU.Gh_A11G0622	34.5571	36.7143	16.1787	15.8693	9.58183e-06	-1.43303	down	Protease Do-like 1, chloroplastic OS=Arabidopsis thaliana OX=3702 GN=DEGP1 PE=1 SV=2
evm.TU.Gh_D10G0406	24.5048	23.9616	7.97808	8.25873	2.57436e-08	-1.70688	down	Protease Do-like 5, chloroplastic OS=Arabidopsis thaliana OX=3702 GN=DEGP5 PE=1 SV=3
evm.TU.Gh_A10G0391	16.491	17.4983	6.84435	6.00229	1.69602e-07	-1.67023	down	Protease Do-like 5, chloroplastic OS=Arabidopsis thaliana OX=3702 GN=DEGP5 PE=1 SV=3
evm.TU.Gh_D09G0152	8.36926	7.40237	4.14103	3.52344	0.00014067	-1.35535	down	Protease Do-like 8, chloroplastic OS=Arabidopsis thaliana OX=3702 GN=DEGP8 PE=1 SV=1
evm.TU.Gh_A09G0160	8.77948	8.86247	3.55697	2.24523	1.83747e-07	-1.83643	down	Protease Do-like 8, chloroplastic OS=Arabidopsis thaliana OX=3702 GN=DEGP8 PE=1 SV=1
evm.TU.Gh_A05G0944	6.95116	6.08334	2.19493	2.17201	0.000392578	-1.85368	down	Protein CHLOROPLAST IMPORT APPARATUS 2 OS=Arabidopsis thaliana OX=3702 GN=CIA2 PE=1 SV=1
evm.TU.Gh_D05G1029	13.901	15.2174	3.70082	3.86306	1.14528e-08	-2.21851	down	Protein CHLOROPLAST IMPORT APPARATUS 2 OS=Arabidopsis thaliana OX=3702 GN=CIA2 PE=1 SV=1
evm.TU.Gh_A05G0054	12.7775	12.8437	5.01156	4.36196	4.79432e-06	-1.71916	down	Protein CHLORORESPIRATORY REDUCTION 6, chloroplastic OS=Arabidopsis thaliana OX=3702 GN=CRR6 PE=2 SV=1
evm.TU.Gh_D05G0111	15.0309	19.861	7.26259	6.61646	4.42345e-06	-1.5925	down	Protein CHLORORESPIRATORY REDUCTION 6, chloroplastic OS=Arabidopsis thaliana OX=3702 GN=CRR6 PE=2 SV=1
evm.TU.Gh_A09G0088	13.3777	14.751	6.85318	4.93926	0.00670639	-1.01068	down	Protein CHLORORESPIRATORY REDUCTION 7, chloroplastic OS=Arabidopsis thaliana OX=3702 GN=CRR7 PE=2 SV=1
evm.TU.Gh_A12G1563	26.4958	24.8769	9.92713	13.2207	7.25585e-05	-1.4107	down	Protein CHUP1, chloroplastic OS=Arabidopsis thaliana OX=3702 GN=CHUP1 PE=1 SV=1
evm.TU.Gh_D12G1691	24.5779	20.2678	12.079	12.1198	0.0013186	-1.1672	down	Protein CHUP1, chloroplastic OS=Arabidopsis thaliana OX=3702 GN=CHUP1 PE=1 SV=1
evm.TU.Gh_A09G0706	27.2136	32.6452	15.2842	9.0834	4.36745e-06	-1.55583	down	Protein CHUP1, chloroplastic OS=Arabidopsis thaliana OX=3702 GN=CHUP1 PE=1 SV=1
evm.TU.Gh_Sca005213G01	23.0412	20.0373	12.7257	12.7313	0.00208267	-1.01079	down	Protein CLT2, chloroplastic OS=Arabidopsis thaliana OX=3702 GN=CLT2 PE=2 SV=1
evm.TU.Gh_A11G0023	18.4945	20.0138	8.81273	7.10768	1.62121e-05	-1.54509	down	Protein COFACTOR ASSEMBLY OF COMPLEX C SUBUNIT B CCB3, chloroplastic OS=Arabidopsis thaliana OX=3702 GN=CCB3 PE=1 SV=1
evm.TU.Gh_D11G0021	15.3109	20.3973	7.65667	5.71016	4.19663e-05	-1.65085	down	Protein COFACTOR ASSEMBLY OF COMPLEX C SUBUNIT B CCB3, chloroplastic OS=Arabidopsis thaliana OX=3702 GN=CCB3 PE=1 SV=1
evm.TU.Gh_D05G3107	8.78437	8.92605	5.09828	4.60537	0.00349543	-1.09496	down	Protein COFACTOR ASSEMBLY OF COMPLEX C SUBUNIT B CCB4, chloroplastic OS=Arabidopsis thaliana OX=3702 GN=CCB4 PE=1 SV=1
evm.TU.Gh_A05G2801	23.9751	26.1023	13.6865	10.9312	0.000291681	-1.15305	down	Protein COFACTOR ASSEMBLY OF COMPLEX C SUBUNIT B CCB4, chloroplastic OS=Arabidopsis thaliana OX=3702 GN=CCB4 PE=1 SV=1
evm.TU.Gh_A07G1284	297.675	312.913	142.282	92.1297	5.27637e-05	-1.6575	down	Protein CURVATURE THYLAKOID 1A, chloroplastic OS=Arabidopsis thaliana OX=3702 GN=CURT1A PE=1 SV=1
evm.TU.Gh_A08G1123	303.191	374.153	157.345	125.81	0.000787804	-1.51931	down	Protein CURVATURE THYLAKOID 1A, chloroplastic OS=Arabidopsis thaliana OX=3702 GN=CURT1A PE=1 SV=1
evm.TU.Gh_D08G1408	463.41	547.639	226.734	177.166	0.000248616	-1.60747	down	Protein CURVATURE THYLAKOID 1A, chloroplastic OS=Arabidopsis thaliana OX=3702 GN=CURT1A PE=1 SV=1
evm.TU.Gh_D11G0989	297.632	396.346	124.758	89.1776	6.24344e-07	-1.96754	down	Protein CURVATURE THYLAKOID 1A, chloroplastic OS=Arabidopsis thaliana OX=3702 GN=CURT1A PE=1 SV=1
evm.TU.Gh_D07G1397	162.297	172.841	76.4113	42.3242	4.85659e-07	-1.76983	down	Protein CURVATURE THYLAKOID 1A, chloroplastic OS=Arabidopsis thaliana OX=3702 GN=CURT1A PE=1 SV=1
evm.TU.Gh_A11G0847	339.194	380.855	129.859	77.7499	1.07609e-07	-2.06277	down	Protein CURVATURE THYLAKOID 1A, chloroplastic OS=Arabidopsis thaliana OX=3702 GN=CURT1A PE=1 SV=1
evm.TU.Gh_A11G0924	538.489	565.944	236.264	181.549	0.000166381	-1.69896	down	Protein CURVATURE THYLAKOID 1B, chloroplastic OS=Arabidopsis thaliana OX=3702 GN=CURT1B PE=1 SV=2
evm.TU.Gh_D11G1066	375.337	384.74	150.672	119.588	7.76372e-05	-1.76411	down	Protein CURVATURE THYLAKOID 1B, chloroplastic OS=Arabidopsis thaliana OX=3702 GN=CURT1B PE=1 SV=2
evm.TU.Gh_A10G0723	43.7408	56.7139	30.6295	24.2453	0.000386624	-1.1593	down	Protein CURVATURE THYLAKOID 1C, chloroplastic OS=Arabidopsis thaliana OX=3702 GN=CURT1C PE=1 SV=1
evm.TU.Gh_A05G1889	9.35616	9.42367	3.53553	2.38314	5.64304e-05	-1.93563	down	Protein CutA, chloroplastic OS=Arabidopsis thaliana OX=3702 GN=CUTA PE=1 SV=1
evm.TU.Gh_A07G1851	20.7554	26.35	9.3212	7.19191	1.92559e-08	-1.7504	down	Protein LOW PSII ACCUMULATION 1, chloroplastic OS=Arabidopsis thaliana OX=3702 GN=LPA1 PE=1 SV=1
evm.TU.Gh_A08G1365	25.6382	30.5732	9.76782	6.79251	9.20466e-07	-1.86661	down	Protein LOW PSII ACCUMULATION 3, chloroplastic OS=Arabidopsis thaliana OX=3702 GN=LPA3 PE=1 SV=1
evm.TU.Gh_A05G1013	24.5509	19.4474	13.9751	10.0547	0.000831436	-1.15152	down	Protein LOW PSII ACCUMULATION 3, chloroplastic OS=Arabidopsis thaliana OX=3702 GN=LPA3 PE=1 SV=1
evm.TU.Gh_D05G1130	36.7776	29.6533	20.5014	17.1908	0.00113378	-1.08801	down	Protein LOW PSII ACCUMULATION 3, chloroplastic OS=Arabidopsis thaliana OX=3702 GN=LPA3 PE=1 SV=1
evm.TU.Gh_A03G0533	9.4959	10.4414	5.91483	5.34237	0.000657843	-1.16946	down	Protein ORANGE, chloroplastic OS=Arabidopsis thaliana OX=3702 GN=OR PE=1 SV=1
evm.TU.Gh_D07G0447	42.0671	50.6919	17.955	14.1868	4.96809e-08	-1.72755	down	Protein ORANGE-GREEN, chloroplastic OS=Cucumis melo OX=3656 GN=OR PE=2 SV=1
evm.TU.Gh_A07G0383	55.2667	72.5707	22.9896	19.4861	1.306e-07	-1.85732	down	Protein ORANGE-GREEN, chloroplastic OS=Cucumis melo OX=3656 GN=OR PE=2 SV=1
evm.TU.Gh_A10G0597	22.0307	20.1228	10.9037	8.7431	5.01333e-05	-1.37262	down	Protein THYLAKOID ASSEMBLY 8, chloroplastic OS=Arabidopsis thaliana OX=3702 GN=THA8 PE=2 SV=1
evm.TU.Gh_D04G1433	75.9691	75.562	40.4951	27.3291	4.94337e-05	-1.42994	down	Protein THYLAKOID FORMATION 1, chloroplastic OS=Arabidopsis thaliana OX=3702 GN=THF1 PE=1 SV=1
evm.TU.Gh_A04G0918	70.7702	69.3428	37.4732	21.4421	1.86048e-05	-1.48096	down	Protein THYLAKOID FORMATION 1, chloroplastic OS=Arabidopsis thaliana OX=3702 GN=THF1 PE=1 SV=1
evm.TU.Gh_D06G0031	15.8333	14.3926	9.43821	5.26213	0.000264669	-1.30866	down	Protein TIC 20-I, chloroplastic OS=Arabidopsis thaliana OX=3702 GN=TIC20-I PE=1 SV=1
evm.TU.Gh_A06G1846	21.5828	19.8442	12.0621	8.45853	0.000103612	-1.28405	down	Protein TIC 20-I, chloroplastic OS=Arabidopsis thaliana OX=3702 GN=TIC20-I PE=1 SV=1
evm.TU.Gh_A03G1642	14.557	13.6521	9.18792	6.94078	0.00312219	-1.06098	down	Protein TIC 21, chloroplastic OS=Arabidopsis thaliana OX=3702 GN=TIC21 PE=1 SV=1
Gossypium_hirsutum_newGene_22989	15.0083	16.1043	8.6982	8.60795	0.00297185	-1.12115	down	Protein TIC 214 OS=Coffea arabica OX=13443 GN=TIC214 PE=3 SV=1
evm.TU.Gh_D02G2424	64.8249	49.9816	27.7648	21.1655	0.000246945	-1.4135	down	Protein TIC 62, chloroplastic OS=Pisum sativum OX=3888 GN=TIC62 PE=1 SV=2
evm.TU.Gh_A13G1234	18.0026	21.6055	9.36892	5.16527	1.79365e-07	-1.71339	down	Protochlorophyllide reductase, chloroplastic OS=Cucumis sativus OX=3659 GN=PORA PE=2 SV=1
evm.TU.Gh_A04G0240	319.755	347.891	161.54	150.791	0.00349788	-1.36513	down	Protochlorophyllide reductase, chloroplastic OS=Cucumis sativus OX=3659 GN=PORA PE=2 SV=1
evm.TU.Gh_D13G1533	194.103	207.697	125.057	79.9615	0.0062123	-1.2384	down	Protochlorophyllide reductase, chloroplastic OS=Cucumis sativus OX=3659 GN=PORA PE=2 SV=1
evm.TU.Gh_D04G1415	202.488	196.356	96.8098	69.2802	0.000321494	-1.53522	down	Protochlorophyllide reductase, chloroplastic OS=Cucumis sativus OX=3659 GN=PORA PE=2 SV=1
evm.TU.Gh_A04G0903	191.316	180.2	99.573	73.1267	0.0013397	-1.37681	down	Protochlorophyllide reductase, chloroplastic OS=Cucumis sativus OX=3659 GN=PORA PE=2 SV=1
evm.TU.Gh_D05G3468	366.184	370.443	176.205	146.201	0.00177429	-1.46496	down	Protochlorophyllide reductase, chloroplastic OS=Cucumis sativus OX=3659 GN=PORA PE=2 SV=1
evm.TU.Gh_D13G1896	24.8507	28.6118	9.46437	4.86451	8.5662e-12	-2.16485	down	PsbP domain-containing protein 1, chloroplastic OS=Arabidopsis thaliana OX=3702 GN=PPD1 PE=1 SV=1
evm.TU.Gh_A13G1559	18.3506	21.1061	7.28174	2.90009	5.98119e-11	-2.21858	down	PsbP domain-containing protein 1, chloroplastic OS=Arabidopsis thaliana OX=3702 GN=PPD1 PE=1 SV=1
evm.TU.Gh_D01G1865	11.6443	11.7501	5.65675	4.54541	2.54683e-05	-1.33279	down	PsbP domain-containing protein 3, chloroplastic OS=Arabidopsis thaliana OX=3702 GN=PPD3 PE=1 SV=2
evm.TU.Gh_A06G0403	22.3883	24.2614	12.9416	7.30487	2.46305e-06	-1.47371	down	PsbP domain-containing protein 5, chloroplastic OS=Arabidopsis thaliana OX=3702 GN=PPD5 PE=1 SV=3
evm.TU.Gh_D06G0433	16.8704	17.5205	7.45407	4.7683	1.49363e-09	-1.86109	down	PsbP domain-containing protein 5, chloroplastic OS=Arabidopsis thaliana OX=3702 GN=PPD5 PE=1 SV=3
evm.TU.Gh_A13G0898	23.8587	22.6134	11.7369	7.26165	1.00362e-06	-1.54686	down	PsbP domain-containing protein 6, chloroplastic OS=Arabidopsis thaliana OX=3702 GN=PPD6 PE=1 SV=1
evm.TU.Gh_D13G1140	24.8041	24.819	11.4291	8.09912	7.65e-07	-1.55246	down	PsbP domain-containing protein 6, chloroplastic OS=Arabidopsis thaliana OX=3702 GN=PPD6 PE=1 SV=1
evm.TU.Gh_A05G2586	35.0151	37.0353	18.3683	13.3868	3.86975e-06	-1.44969	down	PsbP-like protein 1, chloroplastic OS=Arabidopsis thaliana OX=3702 GN=PPL1 PE=1 SV=1
evm.TU.Gh_Sca013393G01	14.7239	21.9886	5.60373	7.75831	0.00175709	-1.72677	down	PsbP-like protein 1, chloroplastic OS=Arabidopsis thaliana OX=3702 GN=PPL1 PE=1 SV=1
evm.TU.Gh_D05G3787	45.4087	50.3898	19.9083	13.8429	1.15273e-08	-1.76357	down	PsbP-like protein 1, chloroplastic OS=Arabidopsis thaliana OX=3702 GN=PPL1 PE=1 SV=1
evm.TU.Gh_D08G2692	18.846	19.2453	10.2772	8.15584	3.17728e-05	-1.32692	down	RNA polymerase sigma factor sigA OS=Arabidopsis thaliana OX=3702 GN=SIGA PE=1 SV=1
evm.TU.Gh_A08G2319	17.2238	18.8985	9.22512	6.98568	4.23808e-06	-1.44487	down	RNA polymerase sigma factor sigA OS=Arabidopsis thaliana OX=3702 GN=SIGA PE=1 SV=1
evm.TU.Gh_D11G2299	31.4187	28.842	15.2553	13.8906	0.000160432	-1.31158	down	RNA polymerase sigma factor sigA OS=Arabidopsis thaliana OX=3702 GN=SIGA PE=1 SV=1
evm.TU.Gh_A11G2019	33.064	32.6438	16.4773	14.9282	0.000793729	-1.23813	down	RNA polymerase sigma factor sigA OS=Arabidopsis thaliana OX=3702 GN=SIGA PE=1 SV=1
evm.TU.Gh_D11G3048	40.5857	39.9581	24.9677	21.4837	0.00364287	-1.04949	down	RNA polymerase sigma factor sigB OS=Arabidopsis thaliana OX=3702 GN=SIGB PE=2 SV=2
evm.TU.Gh_A11G2688	42.1	39.4726	26.0827	22.706	0.00487131	-1.02933	down	RNA polymerase sigma factor sigB OS=Arabidopsis thaliana OX=3702 GN=SIGB PE=2 SV=2
evm.TU.Gh_D12G2691	20.2358	16.0748	11.9973	8.23354	0.00264526	-1.11538	down	RNA polymerase sigma factor sigE, chloroplastic/mitochondrial OS=Arabidopsis thaliana OX=3702 GN=SIGE PE=1 SV=1
evm.TU.Gh_D04G1071	15.8055	15.0668	11.4497	8.96919	0.00136951	-1.03677	down	RNA polymerase sigma factor sigF, chloroplastic OS=Arabidopsis thaliana OX=3702 GN=SIGF PE=1 SV=1
evm.TU.Gh_A09G1388	27.5948	22.8291	12.1686	10.4203	5.99037e-06	-1.42905	down	RNA polymerase sigma factor sigF, chloroplastic OS=Arabidopsis thaliana OX=3702 GN=SIGF PE=1 SV=1
evm.TU.Gh_D09G1393	8.73144	7.17838	4.81471	4.1592	0.00211733	-1.0472	down	RNA polymerase sigma factor sigF, chloroplastic OS=Arabidopsis thaliana OX=3702 GN=SIGF PE=1 SV=1
evm.TU.Gh_A01G0581	68.2197	59.6051	35.2669	36.8563	0.00173551	-1.1018	down	Thiamine thiazole synthase 1, chloroplastic OS=Vitis vinifera OX=29760 GN=THI1-1 PE=3 SV=1
evm.TU.Gh_D05G1605	359.841	350.076	131.518	107.459	3.32068e-05	-1.84361	down	Thiamine thiazole synthase 2, chloroplastic OS=Vitis vinifera OX=29760 GN=THI1-2 PE=3 SV=1
evm.TU.Gh_A06G1269	705.391	646.772	222.208	180.019	3.48181e-05	-2.02216	down	Thiamine thiazole synthase 2, chloroplastic OS=Vitis vinifera OX=29760 GN=THI1-2 PE=3 SV=1
evm.TU.Gh_D06G1593	442.302	421.53	145.174	118.572	1.12591e-05	-1.98449	down	Thiamine thiazole synthase 2, chloroplastic OS=Vitis vinifera OX=29760 GN=THI1-2 PE=3 SV=1
evm.TU.Gh_A05G1432	341.548	298.965	125.164	93.1191	3.2011e-05	-1.82525	down	Thiamine thiazole synthase 2, chloroplastic OS=Vitis vinifera OX=29760 GN=THI1-2 PE=3 SV=1
evm.TU.Gh_A13G0947	164.758	206.628	83.946	64.9492	1.11388e-05	-1.58962	down	Thioredoxin F1, chloroplastic OS=Arabidopsis thaliana OX=3702 GN=At3g02730 PE=1 SV=2
evm.TU.Gh_D13G1199	222.782	252.949	102.865	78.2119	9.05647e-06	-1.66481	down	Thioredoxin F1, chloroplastic OS=Arabidopsis thaliana OX=3702 GN=At3g02730 PE=1 SV=2
evm.TU.Gh_D09G0198	25.8477	36.918	16.3091	17.5391	0.00690169	-1.16512	down	Thioredoxin H2 OS=Arabidopsis thaliana OX=3702 GN=TRX2 PE=2 SV=2
evm.TU.Gh_A03G0712	67.7839	85.6486	41.3221	37.7818	0.000106861	-1.22831	down	Thioredoxin H-type OS=Ricinus communis OX=3988 PE=3 SV=1
evm.TU.Gh_D05G2291	82.6563	103.74	46.5803	38.4479	1.57842e-05	-1.40445	down	Thioredoxin M-type, chloroplastic OS=Spinacia oleracea OX=3562 PE=1 SV=2
evm.TU.Gh_A05G2047	97.1704	132.579	56.8281	52.5511	0.000382847	-1.3435	down	Thioredoxin M-type, chloroplastic OS=Spinacia oleracea OX=3562 PE=1 SV=2
evm.TU.Gh_A02G0699	328.47	395.174	154.037	123.514	4.32713e-05	-1.6541	down	Thioredoxin M-type, chloroplastic OS=Spinacia oleracea OX=3562 PE=1 SV=2
evm.TU.Gh_D02G0744	352.639	453.839	165.459	132.525	3.57897e-05	-1.70791	down	Thioredoxin M-type, chloroplastic OS=Spinacia oleracea OX=3562 PE=1 SV=2
evm.TU.Gh_D04G1456	20.2854	21.6277	13.4155	8.28993	0.000864865	-1.21613	down	Thioredoxin X, chloroplastic OS=Arabidopsis thaliana OX=3702 GN=ATHX PE=2 SV=2
evm.TU.Gh_A04G0941	43.2384	44.2148	22.2303	16.5685	4.11996e-06	-1.44397	down	Thioredoxin X, chloroplastic OS=Arabidopsis thaliana OX=3702 GN=ATHX PE=2 SV=2
evm.TU.Gh_A05G3692	59.2259	71.2207	29.2907	22.6542	2.41684e-07	-1.59873	down	Thioredoxin Y1, chloroplastic OS=Arabidopsis thaliana OX=3702 GN=At1g76760 PE=2 SV=1
evm.TU.Gh_D04G0855	56.234	83.2383	35.3929	33.9196	0.00750596	-1.29206	down	Thioredoxin-like 3-1, chloroplastic OS=Arabidopsis thaliana OX=3702 GN=WCRKC1 PE=2 SV=3
evm.TU.Gh_A04G0602	14.0233	15.5329	8.44151	8.89337	0.00826432	-1.07419	down	Thioredoxin-like 3-3 OS=Oryza sativa subsp. japonica OX=39947 GN=Os04g0560200 PE=2 SV=2
evm.TU.Gh_D04G1063	25.5556	22.4963	12.6852	12.4521	0.000514169	-1.25222	down	Thioredoxin-like 3-3 OS=Oryza sativa subsp. japonica OX=39947 GN=Os04g0560200 PE=2 SV=2
evm.TU.Gh_A05G1744	13.8856	20.511	11.4413	11.9902	0.000994393	-1.09805	down	Thioredoxin-like 4, chloroplastic OS=Arabidopsis thaliana OX=3702 GN=At1g07700 PE=2 SV=1
evm.TU.Gh_D09G1514	12.5234	13.2857	7.64435	5.06803	0.000166759	-1.29661	down	Thioredoxin-like protein AAED1, chloroplastic OS=Arabidopsis thaliana OX=3702 GN=At2g37240 PE=1 SV=2
evm.TU.Gh_A09G1503	27.7212	23.7477	8.26744	7.62491	4.01434e-10	-1.91246	down	Thioredoxin-like protein AAED1, chloroplastic OS=Arabidopsis thaliana OX=3702 GN=At2g37240 PE=1 SV=2
evm.TU.Gh_A05G1567	236.04	233.524	102.964	95.8517	0.0002755	-1.51422	down	Thioredoxin-like protein CDSP32, chloroplastic OS=Arabidopsis thaliana OX=3702 GN=CDSP32 PE=1 SV=1
evm.TU.Gh_D05G1745	175.609	164.524	78.4131	71.153	0.000178126	-1.45933	down	Thioredoxin-like protein CDSP32, chloroplastic OS=Arabidopsis thaliana OX=3702 GN=CDSP32 PE=1 SV=1
evm.TU.Gh_A10G1673	18.8105	14.5192	10.1036	9.69163	0.0056238	-1.03152	down	Thioredoxin-like protein CITRX, chloroplastic OS=Arabidopsis thaliana OX=3702 GN=CITRX PE=1 SV=1
evm.TU.Gh_D10G1930	27.3776	21.3815	15.8725	9.08656	0.00626439	-1.23367	down	Thioredoxin-like protein CITRX, chloroplastic OS=Arabidopsis thaliana OX=3702 GN=CITRX PE=1 SV=1
evm.TU.Gh_D05G1600	41.586	56.7555	17.0991	21.2891	3.85727e-05	-1.63284	down	Thioredoxin-like protein CXXS1 OS=Arabidopsis thaliana OX=3702 GN=CXXS1 PE=2 SV=2
evm.TU.Gh_A10G1994	42.0703	46.3876	31.5094	18.2046	0.00285301	-1.20375	down	Thylakoid lumenal 15 kDa protein 1, chloroplastic OS=Arabidopsis thaliana OX=3702 GN=At2g44920 PE=1 SV=2
evm.TU.Gh_A07G0309	27.0104	28.7698	20.7306	11.0025	0.000326078	-1.15728	down	Thylakoid lumenal 16.5 kDa protein, chloroplastic OS=Arabidopsis thaliana OX=3702 GN=At4g02530 PE=1 SV=3
evm.TU.Gh_D07G0366	21.5919	25.4578	13.1389	7.1477	1.20453e-05	-1.44663	down	Thylakoid lumenal 16.5 kDa protein, chloroplastic OS=Arabidopsis thaliana OX=3702 GN=At4g02530 PE=1 SV=3
evm.TU.Gh_D12G2829	121.26	147.189	71.8139	61.9577	0.00121785	-1.31129	down	Thylakoid lumenal 17.4 kDa protein, chloroplastic OS=Arabidopsis thaliana OX=3702 GN=TL17 PE=1 SV=2
evm.TU.Gh_A09G1663	97.5249	121.659	66.1583	43.8754	0.000428056	-1.26219	down	Thylakoid lumenal 17.4 kDa protein, chloroplastic OS=Arabidopsis thaliana OX=3702 GN=TL17 PE=1 SV=2
evm.TU.Gh_A06G0270	136.623	149.39	56.8707	34.0036	3.57951e-07	-1.92313	down	Thylakoid lumenal 29 kDa protein, chloroplastic OS=Solanum lycopersicum OX=4081 GN=CLEB3J9 PE=3 SV=1
evm.TU.Gh_D06G0293	188.877	194.778	83.4928	45.7573	5.61951e-06	-1.8401	down	Thylakoid lumenal 29 kDa protein, chloroplastic OS=Solanum lycopersicum OX=4081 GN=CLEB3J9 PE=3 SV=1
evm.TU.Gh_A08G1551	38.8548	41.0766	23.6373	16.6522	7.07937e-05	-1.26143	down	Thylakoid lumenal protein TL20.3, chloroplastic OS=Arabidopsis thaliana OX=3702 GN=TL20.3 PE=1 SV=1
evm.TU.Gh_D08G1857	42.9748	44.888	25.0163	20.309	8.51294e-05	-1.26168	down	Thylakoid lumenal protein TL20.3, chloroplastic OS=Arabidopsis thaliana OX=3702 GN=TL20.3 PE=1 SV=1
evm.TU.Gh_A05G0750	191.456	149.559	73.0227	45.9207	4.18511e-06	-1.78937	down	Thylakoid soluble phosphoprotein TSP9
evm.TU.Gh_D05G0880	241.197	187.462	96.2218	54.4957	2.15347e-05	-1.77723	down	Thylakoid soluble phosphoprotein TSP9
evm.TU.Gh_D03G1123	8.31199	8.0811	2.45961	1.70263	0.000817431	-2.22425	down	Thylakoid soluble phosphoprotein TSP9
evm.TU.Gh_D11G1395	5.75082	5.71183	2.40838	3.46135	0.000382738	-1.17927	down	Transcription factor PIF1 OS=Arabidopsis thaliana OX=3702 GN=PIF1 PE=1 SV=1
evm.TU.Gh_A09G0075	5.57325	4.32768	2.27855	1.65893	9.73791e-05	-1.56554	down	Transcription factor PIF5 OS=Arabidopsis thaliana OX=3702 GN=PIF5 PE=1 SV=1
evm.TU.Gh_A10G0408	27.5009	35.3278	16.5685	11.5812	4.99687e-05	-1.42724	down	Transcription termination factor MTEF1, chloroplastic OS=Arabidopsis thaliana OX=3702 GN=MTERF1 PE=2 SV=2
evm.TU.Gh_D13G1378	4.06112	5.50746	1.80872	0.146116	0.000102995	-2.53669	down	Transcription termination factor MTEF1, chloroplastic OS=Arabidopsis thaliana OX=3702 GN=MTERF1 PE=2 SV=2
evm.TU.Gh_D08G1295	5.6788	5.30827	3.08709	2.42742	0.00378339	-1.26676	down	Transcription termination factor MTERF8, chloroplastic OS=Arabidopsis thaliana OX=3702 GN=MTERF8 PE=1 SV=1
evm.TU.Gh_D10G0259	345.5	327.914	170.826	121.19	0.00147334	-1.47678	down	Triose phosphate/phosphate translocator, chloroplastic OS=Pisum sativum OX=3888 PE=1 SV=1
evm.TU.Gh_A10G0259	358.397	310.945	168.398	125.7	0.00204463	-1.46338	down	Triose phosphate/phosphate translocator, chloroplastic OS=Pisum sativum OX=3888 PE=1 SV=1
evm.TU.Gh_A09G0702	60.7022	63.078	38.8667	34.541	0.00575933	-1.0457	down	Triose phosphate/phosphate translocator, chloroplastic OS=Spinacia oleracea OX=3562 PE=1 SV=1
Gossypium_hirsutum_newGene_33817	41.809	44.1505	21.1601	16.3275	3.79076e-06	-1.46766	down	Triosephosphate isomerase, chloroplastic OS=Arabidopsis thaliana OX=3702 GN=TIM PE=1 SV=1
evm.TU.Gh_D04G1626	70.6985	55.85	42.2263	30.0294	0.00302751	-1.08065	down	Triosephosphate isomerase, chloroplastic OS=Fragaria ananassa OX=3747 GN=TPI PE=2 SV=1
evm.TU.Gh_D01G1600	18.6544	19.6535	12.252	10.8453	0.00196846	-1.00585	down	Triosephosphate isomerase, chloroplastic OS=Fragaria ananassa OX=3747 GN=TPI PE=2 SV=1
Gossypium_hirsutum_newGene_63	20.0869	17.7869	7.81486	8.30427	0.000165852	-1.50641	down	Triosephosphate isomerase, chloroplastic OS=Spinacia oleracea OX=3562 GN=TPIP1 PE=1 SV=1
evm.TU.Gh_A04G1050	83.9046	74.9619	48.0476	37.189	0.00151335	-1.1741	down	Triosephosphate isomerase, chloroplastic OS=Spinacia oleracea OX=3562 GN=TPIP1 PE=1 SV=1
evm.TU.Gh_A12G1563	26.4958	24.8769	9.92713	13.2207	7.25585e-05	-1.4107	down	CHUP1, chloroplastic-like isoform X1 [Gossypium hirsutum]
evm.TU.Gh_D12G1691	24.5779	20.2678	12.079	12.1198	0.0013186	-1.1672	down	CHUP1, chloroplastic-like isoform X1 [Gossypium hirsutum]
evm.TU.Gh_A09G0706	27.2136	32.6452	15.2842	9.0834	4.36745e-06	-1.55583	down	CHUP1, chloroplastic-like isoform X1 [Gossypium hirsutum]
evm.TU.Gh_Sca005213G01	23.0412	20.0373	12.7257	12.7313	0.00208267	-1.01079	down	CLT2, chloroplastic-like isoform X1 [Gossypium hirsutum]
evm.TU.Gh_D07G0989	305.733	310.613	154.042	116.215	0.0021334	-1.46529	down	Protein plastid transcriptionally active 16, chloroplastic-like [Gossypium hirsutum]
evm.TU.Gh_A07G0914	233.207	222.495	109.719	87.4959	0.00112023	-1.48102	down	Protein plastid transcriptionally active 16, chloroplastic [Gossypium arboreum]
evm.TU.Gh_D09G2205	58.5481	86.8763	33.7014	21.1611	0.0033819	-1.67339	down	PROTON GRADIENT REGULATION 5, chloroplastic-like [Gossypium hirsutum]
evm.TU.Gh_D02G0764	12.3208	15.774	6.16784	4.58198	5.09771e-05	-1.60037	down	STAY-GREEN LIKE, chloroplastic-like [Gossypium hirsutum]
evm.TU.Gh_A02G0721	16.3059	21.5123	10.063	7.38385	1.81499e-05	-1.37158	down	STAY-GREEN LIKE, chloroplastic-like [Gossypium hirsutum]
evm.TU.Gh_A05G3250	20.9694	17.9556	13.0327	9.96834	0.00213722	-1.03103	down	Translation factor GUF1 homolog, chloroplastic-like isoform X2 [Gossypium hirsutum]
evm.TU.Gh_D04G0362	20.9753	17.35	12.4175	10.5637	0.00219273	-1.02563	down	Translation factor GUF1 homolog, chloroplastic-like [Gossypium hirsutum]

## Sheet: Transcription factor
#ID	TRV1-1_FPKM	TRV1-2_FPKM	VR1-1_FPKM	VR1-2_FPKM	FDR	log2FC	regulated	Swiss-Prot_annotation
evm.TU.Gh_A06G0472	10.9473	14.1279	4.52631	4.21887	9.38248e-09	-1.82123	down	Axial regulator YABBY 5
evm.TU.Gh_D01G2326	9.03431	9.62559	4.74327	3.92627	0.000121316	-1.38021	down	Axial regulator YABBY 5
evm.TU.Gh_A07G0308	16.7355	20.6919	9.64085	10.1322	0.000155776	-1.21206	down	Axial regulator YABBY 5
evm.TU.Gh_A11G0886	5.55323	7.70717	2.56936	0.784407	3.21119e-08	-2.12671	down	Auxin response factor 18 OS=Arabidopsis thaliana OX=3702 GN=ARF18 PE=1 SV=1
evm.TU.Gh_A10G0412	16.6019	14.4829	8.45999	9.35969	0.0045819	-1.01524	down	Auxin response factor 6 OS=Arabidopsis thaliana OX=3702 GN=ARF6 PE=1 SV=2
evm.TU.Gh_A08G2485	155.469	88.0889	21.5046	37.3668	0.00304289	-2.24247	down	Auxin-induced protein 22B OS=Vigna radiata var. radiata OX=3916 GN=AUX22B PE=2 SV=1
evm.TU.Gh_A07G2154	96.0194	59.4459	13.4684	30.714	0.00613331	-2.19962	down	Auxin-induced protein 22D OS=Vigna radiata var. radiata OX=3916 GN=AUX22D PE=2 SV=1
evm.TU.Gh_D08G0665	130.737	82.7942	26.3427	38.603	0.00219604	-1.99115	down	Auxin-induced protein 22D OS=Vigna radiata var. radiata OX=3916 GN=AUX22D PE=2 SV=1
evm.TU.Gh_D07G2124	101.165	73.2842	19.4797	43.2766	0.000631667	-1.70823	down	Auxin-induced protein 22D OS=Vigna radiata var. radiata OX=3916 GN=AUX22D PE=2 SV=1
evm.TU.Gh_Sca006585G01	17.5008	21.3958	9.5918	6.6592	9.56006e-07	-1.52787	down	Auxin-induced protein AUX28 OS=Glycine max OX=3847 GN=AUX28 PE=2 SV=1
evm.TU.Gh_D11G1320	15.8251	19.97	5.84311	4.39221	1.58145e-09	-2.06701	down	Auxin-induced protein AUX28 OS=Glycine max OX=3847 GN=AUX28 PE=2 SV=1
evm.TU.Gh_A11G1164	32.7607	41.5901	18.6332	10.7433	7.1864e-06	-1.654	down	Auxin-induced protein AUX28 OS=Glycine max OX=3847 GN=AUX28 PE=2 SV=1
evm.TU.Gh_D07G2125	32.2824	29.8403	19.6834	14.0156	0.000463673	-1.15412	down	Auxin-induced protein AUX28 OS=Glycine max OX=3847 GN=AUX28 PE=2 SV=1
evm.TU.Gh_A02G0341	27.6562	37.6702	21.0727	13.9689	0.00967246	-1.17081	down	Auxin-responsive protein IAA14 OS=Arabidopsis thaliana OX=3702 GN=IAA14 PE=1 SV=2
evm.TU.Gh_A05G1067	10.5672	7.71596	4.64706	3.77157	0.000878675	-1.38189	down	Auxin-responsive protein IAA16 OS=Arabidopsis thaliana OX=3702 GN=IAA16 PE=1 SV=1
evm.TU.Gh_A08G2136	9.31641	11.6032	4.11585	3.81184	4.42687e-05	-1.69682	down	Auxin-responsive protein IAA16 OS=Arabidopsis thaliana OX=3702 GN=IAA16 PE=1 SV=1
evm.TU.Gh_D05G1254	29.7912	34.0024	11.6477	12.127	1.61819e-07	-1.69838	down	Auxin-responsive protein IAA27 OS=Arabidopsis thaliana OX=3702 GN=IAA27 PE=1 SV=1
evm.TU.Gh_A05G1076	43.5427	54.2514	17.2112	18.6155	3.02466e-07	-1.72363	down	Auxin-responsive protein IAA27 OS=Arabidopsis thaliana OX=3702 GN=IAA27 PE=1 SV=1
evm.TU.Gh_D13G1808	10.0083	12.598	5.73753	4.93095	8.93294e-05	-1.35243	down	AT-hook motif nuclear-localized protein 14 OS=Arabidopsis thaliana OX=3702 GN=AHL14 PE=1 SV=1
evm.TU.Gh_A03G2004	9.89026	10.6655	5.18574	7.47858	0.00225072	-1.02028	down	Agamous-like MADS-box protein AGL19 OS=Arabidopsis thaliana OX=3702 GN=AGL19 PE=1 SV=1
evm.TU.Gh_D07G0660	24.715	26.1829	9.27797	7.54911	2.0515e-10	-1.96767	down	Agamous-like MADS-box protein AGL65 OS=Arabidopsis thaliana OX=3702 GN=AGL65 PE=1 SV=1
evm.TU.Gh_D01G0423	18.5389	15.6823	9.20865	4.02272	0.00301415	-1.43777	down	Basic leucine zipper 61 OS=Arabidopsis thaliana OX=3702 GN=BZIP61 PE=1 SV=1
evm.TU.Gh_D11G2971	37.4482	31.8431	15.2153	13.1995	3.94527e-07	-1.55932	down	B-box zinc finger protein 22 OS=Arabidopsis thaliana OX=3702 GN=BBX22 PE=1 SV=2
evm.TU.Gh_A11G2610	30.0261	25.1827	11.8518	10.4029	3.28887e-07	-1.58428	down	B-box zinc finger protein 22 OS=Arabidopsis thaliana OX=3702 GN=BBX22 PE=1 SV=2
evm.TU.Gh_A09G2314	136.882	162.244	73.1735	57.3951	5.80322e-05	-1.47604	down	B-box zinc finger protein 24 OS=Arabidopsis thaliana OX=3702 GN=BBX24 PE=1 SV=1
evm.TU.Gh_D09G2008	215.446	225.901	112.411	81.9796	0.000228815	-1.45394	down	B-box zinc finger protein 24 OS=Arabidopsis thaliana OX=3702 GN=BBX24 PE=1 SV=1
evm.TU.Gh_D05G1274	16.7521	19.6243	3.69211	3.56269	1.17984e-13	-2.59746	down	Dof zinc finger protein DOF1.7 OS=Arabidopsis thaliana OX=3702 GN=DOF1.7 PE=2 SV=1
evm.TU.Gh_D10G0582	12.2163	12.139	6.00881	7.0587	0.0022886	-1.17448	down	Dof zinc finger protein DOF3.1 OS=Arabidopsis thaliana OX=3702 GN=DOF3.1 PE=2 SV=2
evm.TU.Gh_A07G0522	13.9278	17.6231	10.2091	7.12643	0.00113378	-1.13266	down	Dof zinc finger protein DOF5.4 OS=Arabidopsis thaliana OX=3702 GN=DOF5.4 PE=2 SV=2
evm.TU.Gh_A01G0650	33.778	40.7737	16.5116	15.8439	2.01845e-06	-1.47862	down	Ethylene-responsive transcription factor 3 OS=Nicotiana tabacum OX=4097 GN=ERF3 PE=2 SV=1
evm.TU.Gh_D03G1591	95.4926	104.44	39.6496	23.1258	2.38811e-08	-1.93946	down	Ethylene-responsive transcription factor 5 OS=Arabidopsis thaliana OX=3702 GN=ERF5 PE=2 SV=1
evm.TU.Gh_A08G1503	20.0985	21.9119	14.5091	10.2323	0.00172142	-1.03433	down	Ethylene-responsive transcription factor 5 OS=Arabidopsis thaliana OX=3702 GN=ERF5 PE=2 SV=1
evm.TU.Gh_A03G0066	81.6357	88.7428	28.7859	12.4944	5.18159e-12	-2.31003	down	Ethylene-responsive transcription factor 5 OS=Arabidopsis thaliana OX=3702 GN=ERF5 PE=2 SV=1
evm.TU.Gh_A12G1955	28.5741	37.5942	15.4736	16.527	3.84164e-05	-1.32231	down	Ethylene-responsive transcription factor 5 OS=Arabidopsis thaliana OX=3702 GN=ERF5 PE=2 SV=1
evm.TU.Gh_D12G2135	130.512	159.199	80.8337	75.3023	0.00359183	-1.16546	down	Ethylene-responsive transcription factor 5 OS=Arabidopsis thaliana OX=3702 GN=ERF5 PE=2 SV=1
evm.TU.Gh_A02G1312	20.4034	17.7459	0.89935	4.14597	1.28196e-23	-3.20557	down	Ethylene-responsive transcription factor ABR1 OS=Arabidopsis thaliana OX=3702 GN=ABR1 PE=2 SV=1
evm.TU.Gh_D09G1812	24.4133	17.5297	8.31347	9.88313	0.000776996	-1.4813	down	Ethylene-responsive transcription factor CRF2 OS=Arabidopsis thaliana OX=3702 GN=CRF2 PE=1 SV=1
evm.TU.Gh_D05G0583	35.0562	48.8867	12.9383	13.2808	9.04561e-06	-1.95097	down	Ethylene-responsive transcription factor ERF003 OS=Arabidopsis thaliana OX=3702 GN=ERF003 PE=2 SV=1
evm.TU.Gh_A05G0469	10.3834	11.4244	2.83347	1.78353	7.23118e-08	-2.49879	down	Ethylene-responsive transcription factor ERF003 OS=Arabidopsis thaliana OX=3702 GN=ERF003 PE=2 SV=1
evm.TU.Gh_D09G1808	11.0666	13.4388	6.81175	4.69973	0.000216127	-1.35933	down	Ethylene-responsive transcription factor ERF061 OS=Arabidopsis thaliana OX=3702 GN=ERF061 PE=2 SV=1
evm.TU.Gh_A08G2422	10.7067	7.71306	2.97038	1.30007	1.44838e-05	-2.37411	down	Ethylene-responsive transcription factor ERF061 OS=Arabidopsis thaliana OX=3702 GN=ERF061 PE=2 SV=1
evm.TU.Gh_D08G1225	11.4128	13.2393	7.95767	6.151	0.00379991	-1.07755	down	Ethylene-responsive transcription factor ERF061 OS=Arabidopsis thaliana OX=3702 GN=ERF061 PE=2 SV=1
evm.TU.Gh_A12G1784	10.3336	15.8555	5.14026	4.91779	0.00369835	-1.65014	down	Ethylene-responsive transcription factor ERF105 OS=Arabidopsis thaliana OX=3702 GN=ERF105 PE=2 SV=1
evm.TU.Gh_A03G0524	189.484	222.02	93.7783	70.4897	2.55174e-05	-1.59585	down	Ethylene-responsive transcription factor ERF105 OS=Arabidopsis thaliana OX=3702 GN=ERF105 PE=2 SV=1
evm.TU.Gh_D07G0441	221.434	299.258	133.046	126.253	0.00194211	-1.27895	down	Ethylene-responsive transcription factor ERF105 OS=Arabidopsis thaliana OX=3702 GN=ERF105 PE=2 SV=1
evm.TU.Gh_A12G0216	207.651	151.576	69.1119	112.906	0.00734927	-1.26272	down	Ethylene-responsive transcription factor ERF109 OS=Arabidopsis thaliana OX=3702 GN=ERF109 PE=1 SV=1
evm.TU.Gh_D10G1003	196.475	197.703	98.3701	124.362	0.00377758	-1.10108	down	Ethylene-responsive transcription factor TINY OS=Arabidopsis thaliana OX=3702 GN=TINY PE=2 SV=1
evm.TU.Gh_A03G0273	28.2729	33.0592	13.5149	13.1856	2.17116e-06	-1.46963	down	GATA transcription factor 11 OS=Arabidopsis thaliana OX=3702 GN=GATA11 PE=2 SV=1
evm.TU.Gh_A08G1770	17.2357	22.099	8.60299	10.4199	3.17495e-05	-1.32492	down	GATA transcription factor 11 OS=Arabidopsis thaliana OX=3702 GN=GATA11 PE=2 SV=1
evm.TU.Gh_D03G1294	13.8012	16.5078	8.57814	6.35583	0.000128657	-1.28337	down	GATA transcription factor 11 OS=Arabidopsis thaliana OX=3702 GN=GATA11 PE=2 SV=1
evm.TU.Gh_A01G1041	7.04876	7.34413	4.30771	2.9446	0.000399246	-1.28005	down	GATA transcription factor 24 OS=Arabidopsis thaliana OX=3702 GN=GATA24 PE=1 SV=2
evm.TU.Gh_D01G2368	6.89771	6.86088	2.76508	2.30665	0.000255425	-1.47184	down	GATA transcription factor 24 OS=Arabidopsis thaliana OX=3702 GN=GATA24 PE=1 SV=2
evm.TU.Gh_D08G1276	11.1068	11.8977	5.43077	5.08949	1.21795e-05	-1.37058	down	Homeobox protein BEL1 homolog OS=Arabidopsis thaliana OX=3702 GN=BEL1 PE=1 SV=2
evm.TU.Gh_A11G2492	2.16043	2.58055	1.0255	0.405691	0.00261069	-1.751	down	Homeobox protein knotted-1-like 1
evm.TU.Gh_A10G0035	4.01043	4.83593	2.38321	2.21994	0.000486291	-1.23509	down	Homeobox-leucine zipper protein ATHB-14 OS=Arabidopsis thaliana OX=3702 GN=ATHB-14 PE=1 SV=1
evm.TU.Gh_D10G0038	4.81233	5.89701	2.95952	2.73735	0.00149925	-1.08971	down	Homeobox-leucine zipper protein ATHB-14 OS=Arabidopsis thaliana OX=3702 GN=ATHB-14 PE=1 SV=1
evm.TU.Gh_D02G1724	6.72307	7.95167	1.57381	1.92046	4.59776e-09	-2.34644	down	Homeobox-leucine zipper protein HAT5 OS=Arabidopsis thaliana OX=3702 GN=HAT5 PE=1 SV=1
evm.TU.Gh_A03G1284	24.4032	27.3669	11.9515	10.9371	4.80885e-06	-1.44292	down	Homeobox-leucine zipper protein HAT5 OS=Arabidopsis thaliana OX=3702 GN=HAT5 PE=1 SV=1
evm.TU.Gh_A06G0203	71.518	88.3726	45.5242	36.266	0.000158659	-1.24281	down	LIM domain-containing protein WLIM1 OS=Arabidopsis thaliana OX=3702 GN=WLIM1 PE=1 SV=1
evm.TU.Gh_D13G0180	35.8865	37.7445	24.8082	17.4297	0.00106135	-1.06761	down	LIM domain-containing protein WLIM2b OS=Arabidopsis thaliana OX=3702 GN=WLIM2B PE=1 SV=1
evm.TU.Gh_A13G0162	16.298	22.6422	9.70282	10.4313	0.000400719	-1.17835	down	LIM domain-containing protein WLIM2b OS=Arabidopsis thaliana OX=3702 GN=WLIM2B PE=1 SV=1
Gossypium_hirsutum_newGene_22374	15.4951	11.1395	5.01384	5.03438	0.00029974	-1.74523	down	Myb/SANT-like DNA-binding domain;; DDE superfamily endonuclease;; Plant transposon protein
evm.TU.Gh_A11G2037	10.5448	13.0854	8.62161	6.3014	0.0062155	-1.00872	down	Myb-related protein 306 OS=Antirrhinum majus OX=4151 GN=MYB306 PE=2 SV=1
evm.TU.Gh_A13G1399	35.302	47.6397	16.298	11.7446	5.16824e-09	-1.84431	down	Myb-related protein 306 OS=Antirrhinum majus OX=4151 GN=MYB306 PE=2 SV=1
evm.TU.Gh_D01G0249	13.524	14.6799	3.7636	4.70562	5.58492e-09	-2.01049	down	NAC domain-containing protein 21/22 OS=Arabidopsis thaliana OX=3702 GN=NAC021 PE=1 SV=2
evm.TU.Gh_A01G0013	33.8302	24.4917	17.4082	16.165	0.00756676	-1.04599	down	NAC domain-containing protein 22 OS=Oryza sativa subsp. japonica OX=39947 GN=NAC022 PE=2 SV=1
evm.TU.Gh_D13G1393	21.3903	27.6305	9.27056	11.7202	1.69601e-05	-1.49943	down	Nuclear transcription factor Y subunit B-8 OS=Oryza sativa subsp. japonica OX=39947 GN=NFYB8 PE=1 SV=1
evm.TU.Gh_D08G1232	208.635	131.836	55.007	50.9672	0.00213075	-1.8666	down	Probable WRKY transcription factor 41 OS=Arabidopsis thaliana OX=3702 GN=WRKY41 PE=2 SV=2
evm.TU.Gh_D13G0837	14.2249	12.8208	3.34663	2.08135	1.01241e-13	-2.61352	down	Probable WRKY transcription factor 57 OS=Arabidopsis thaliana OX=3702 GN=WRKY57 PE=2 SV=1
evm.TU.Gh_D03G1188	139.386	101.612	61.233	53.5183	0.00178205	-1.34527	down	Scarecrow-like protein 11 OS=Arabidopsis thaliana OX=3702 GN=SCL11 PE=2 SV=1
evm.TU.Gh_D12G1220	41.4735	36.2698	17.2915	19.6831	0.000297352	-1.34661	down	Squamosa promoter-binding-like protein 12 OS=Arabidopsis thaliana OX=3702 GN=SPL12 PE=1 SV=1
evm.TU.Gh_A03G1092	6.56367	7.2474	2.5542	1.93711	0.000734707	-1.19055	down	Squamosa promoter-binding-like protein 2 OS=Arabidopsis thaliana OX=3702 GN=SPL2 PE=2 SV=1
evm.TU.Gh_D01G0457	6.51845	8.2274	3.17656	1.65081	0.000501549	-1.87532	down	Squamosa promoter-binding-like protein 5 OS=Arabidopsis thaliana OX=3702 GN=SPL5 PE=2 SV=1
evm.TU.Gh_A13G1251	3.66971	2.54234	0.972659	0.687286	0.00268969	-2.17326	down	Squamosa promoter-binding-like protein 5 OS=Arabidopsis thaliana OX=3702 GN=SPL5 PE=2 SV=1
evm.TU.Gh_D08G0317	21.0144	18.9937	6.96655	14.3368	0.000866405	-1.26052	down	Transcription factor bHLH130 OS=Arabidopsis thaliana OX=3702 GN=BHLH130 PE=1 SV=1
evm.TU.Gh_D12G1160	14.4477	17.8352	10.5898	8.66549	0.00191314	-1.01652	down	Transcription factor bHLH14 OS=Arabidopsis thaliana OX=3702 GN=BHLH14 PE=1 SV=1
evm.TU.Gh_A10G0364	45.5458	47.6026	24.2518	32.0876	0.00189444	-1.00332	down	Transcription factor bHLH144 OS=Arabidopsis thaliana OX=3702 GN=BHLH144 PE=1 SV=1
evm.TU.Gh_D13G1892	27.7544	40.8459	13.0597	9.60995	0.000527058	-1.86621	down	Transcription factor bHLH149 OS=Arabidopsis thaliana OX=3702 GN=BHLH149 PE=1 SV=1
evm.TU.Gh_A04G0887	14.7501	8.89476	1.87621	4.67117	0.00355525	-1.74092	down	Transcription factor bHLH162 OS=Arabidopsis thaliana OX=3702 GN=BHLH162 PE=1 SV=1
evm.TU.Gh_D02G1179	20.0215	11.573	4.7888	2.56023	3.68794e-05	-2.39683	down	Transcription factor bHLH162 OS=Arabidopsis thaliana OX=3702 GN=BHLH162 PE=1 SV=1
evm.TU.Gh_A11G2808	23.5217	21.9499	15.8006	10.7591	0.00167406	-1.0467	down	Transcription factor bHLH60 OS=Arabidopsis thaliana OX=3702 GN=BHLH60 PE=1 SV=1
evm.TU.Gh_D01G1913	10.0295	6.85664	5.57619	5.39639	0.00780121	-1.01863	down	Transcription factor bHLH60 OS=Arabidopsis thaliana OX=3702 GN=BHLH60 PE=1 SV=1
evm.TU.Gh_A12G0259	14.9745	16.3167	8.25708	4.70573	2.51095e-06	-1.47026	down	Transcription factor bHLH63 OS=Arabidopsis thaliana OX=3702 GN=BHLH63 PE=1 SV=1
evm.TU.Gh_D12G0259	20.8431	16.0971	10.2513	4.25036	0.0037204	-1.65945	down	Transcription factor bHLH63 OS=Arabidopsis thaliana OX=3702 GN=BHLH63 PE=1 SV=1
evm.TU.Gh_A13G0291	29.6893	25.4096	15.3666	7.5012	5.39933e-05	-1.54656	down	Transcription factor bHLH63 OS=Arabidopsis thaliana OX=3702 GN=BHLH63 PE=1 SV=1
evm.TU.Gh_D13G0330	83.7153	81.4271	44.856	29.5551	0.000356827	-1.46285	down	Transcription factor bHLH63 OS=Arabidopsis thaliana OX=3702 GN=BHLH63 PE=1 SV=1
evm.TU.Gh_D03G0554	9.10169	6.7512	2.52079	3.97337	0.000351555	-1.56808	down	Transcription factor bHLH87 OS=Arabidopsis thaliana OX=3702 GN=BHLH87 PE=1 SV=1
evm.TU.Gh_A09G0969	32.4961	24.256	13.7483	13.151	0.000329728	-1.35305	down	Transcription factor DIVARICATA OS=Antirrhinum majus OX=4151 GN=DIVARICATA PE=2 SV=1
evm.TU.Gh_A07G1786	58.2238	51.5415	24.1611	15.8172	2.04369e-08	-1.72728	down	Transcription factor IBH1 OS=Arabidopsis thaliana OX=3702 GN=IBH1 PE=1 SV=1
evm.TU.Gh_A11G1322	28.2787	18.9916	9.76168	4.1036	0.00222818	-2.03755	down	Transcription factor IBH1 OS=Arabidopsis thaliana OX=3702 GN=IBH1 PE=1 SV=1
evm.TU.Gh_D07G2352	12.2596	11.1766	7.18042	5.65506	0.00031303	-1.18585	down	Transcription factor ICE1 OS=Arabidopsis thaliana OX=3702 GN=SCRM PE=1 SV=1
evm.TU.Gh_A07G2140	5.48775	6.44319	3.70761	2.5135	0.000409185	-1.20794	down	Transcription factor ICE1 OS=Arabidopsis thaliana OX=3702 GN=SCRM PE=1 SV=1
evm.TU.Gh_D05G1601	34.2859	42.5759	15.3181	11.3685	2.42932e-08	-1.84331	down	Transcription factor ILR3 OS=Arabidopsis thaliana OX=3702 GN=ILR3 PE=1 SV=1
evm.TU.Gh_A05G1429	34.1607	39.0587	15.816	12.9856	1.11534e-06	-1.61133	down	Transcription factor ILR3 OS=Arabidopsis thaliana OX=3702 GN=ILR3 PE=1 SV=1
evm.TU.Gh_A05G1721	123.12	144.495	43.6816	59.9334	2.83509e-06	-1.6468	down	Transcription factor MYB73 OS=Arabidopsis thaliana OX=3702 GN=MYB73 PE=1 SV=1
evm.TU.Gh_D05G1913	87.8306	125.967	29.6592	38.9733	8.37706e-05	-1.91579	down	Transcription factor MYB73 OS=Arabidopsis thaliana OX=3702 GN=MYB73 PE=1 SV=1
evm.TU.Gh_A09G2341	8.84219	8.37378	3.94409	5.25875	0.000292344	-1.18155	down	Transcription factor MYC2 OS=Arabidopsis thaliana OX=3702 GN=MYC2 PE=1 SV=2
evm.TU.Gh_D09G1895	10.3297	10.4428	4.22945	5.63223	1.84764e-05	-1.35126	down	Transcription factor MYC2 OS=Arabidopsis thaliana OX=3702 GN=MYC2 PE=1 SV=2
evm.TU.Gh_A08G1412 GhMYC2	87.5156	68.4068	27.984	40.9625	0.000164236	-1.45756	down	Transcription factor MYC2 GhMYC2
evm.TU.Gh_D08G1707	128.844	84.7309	40.4896	53.2699	0.0112466	-1.46771	down	Transcription factor MYC2 GhMYC2
evm.TU.Gh_D11G1395	5.75082	5.71183	2.40838	3.46135	0.000382738	-1.17927	down	Transcription factor PIF1 OS=Arabidopsis thaliana OX=3702 GN=PIF1 PE=1 SV=1
evm.TU.Gh_A09G0075	5.57325	4.32768	2.27855	1.65893	9.73791e-05	-1.56554	down	Transcription factor PIF5 OS=Arabidopsis thaliana OX=3702 GN=PIF5 PE=1 SV=1
evm.TU.Gh_A13G0293	4.64418	4.76062	0.949531	0.328251	0.000300268	-3.0359	down	Transcription factor RADIALIS OS=Antirrhinum majus OX=4151 GN=RAD PE=1 SV=1
evm.TU.Gh_D13G0332	21.0819	20.2655	3.21101	2.06333	5.06484e-10	-3.22199	down	Transcription factor RADIALIS OS=Antirrhinum majus OX=4151 GN=RAD PE=1 SV=1
evm.TU.Gh_D02G2195	53.7141	43.9037	31.082	31.7017	0.00421336	-1.08042	down	Transcription factor RF2b OS=Oryza sativa subsp. japonica OX=39947 GN=RF2b PE=1 SV=2
evm.TU.Gh_D11G0675	21.1626	18.5368	6.22204	6.19076	3.44596e-10	-2.02741	down	Transcription factor SCREAM2 OS=Arabidopsis thaliana OX=3702 GN=SCRM2 PE=1 SV=1
evm.TU.Gh_D11G1945	12.098	12.8307	8.14528	5.55848	0.000358402	-1.1588	down	Transcription factor SPATULA OS=Arabidopsis thaliana OX=3702 GN=SPT PE=1 SV=1
Gossypium_hirsutum_newGene_19977	6.62558	5.78185	3.21484	3.07113	0.000225722	-1.25679	down	Transcription factor TCP2 OS=Arabidopsis thaliana OX=3702 GN=TCP2 PE=1 SV=1
evm.TU.Gh_A10G0394 GhTCP24-A	44.8343	45.0772	24.9479	26.0288	0.00166048	-1.09404	down	Transcription factor TCP2 GhTCP24-A
evm.TU.Gh_A13G1272 GhTCP10-A	18.8546	20.4549	10.1049	8.9131	2.81779e-05	-1.32048	down	Transcription factor TCP4 GhTCP10-A
evm.TU.Gh_A04G0316 GhTCP4	9.33044	10.0027	6.26869	5.14761	0.00489725	-1.03168	down	Transcription factor TCP4 GhTCP4
evm.TU.Gh_D13G1576 GhTCP10-A	14.0318	17.3062	9.13824	6.5928	0.000100192	-1.26508	down	Transcription factor TCP4 GhTCP10-D
evm.TU.Gh_A12G1214	44.9904	37.063	23.6881	18.4494	8.67927e-05	-1.23447	down	Transcription factor TCP7 OS=Arabidopsis thaliana OX=3702 GN=TCP7 PE=1 SV=1
evm.TU.Gh_A01G1578	11.0158	11.7262	4.57861	6.09478	0.000246174	-1.26106	down	Transcription factor TGA7 OS=Arabidopsis thaliana OX=3702 GN=TGA7 PE=1 SV=1
evm.TU.Gh_D11G0826	27.0007	26.7025	12.0432	9.55831	2.38215e-06	-1.58826	down	Transcription factor UNE10 OS=Arabidopsis thaliana OX=3702 GN=UNE10 PE=2 SV=1
evm.TU.Gh_D03G0895	25.9905	29.1035	10.9131	6.74629	6.03718e-10	-1.90199	down	Transcription factor UNE10 OS=Arabidopsis thaliana OX=3702 GN=UNE10 PE=2 SV=1
evm.TU.Gh_D07G0698	11.2591	10.8817	1.89964	2.88662	1.09426e-13	-2.44236	down	Transcription factor UNE10 OS=Arabidopsis thaliana OX=3702 GN=UNE10 PE=2 SV=1
evm.TU.Gh_A11G0710	18.9256	19.3125	10.0291	8.30096	5.074e-05	-1.33243	down	Transcription factor UNE10 OS=Arabidopsis thaliana OX=3702 GN=UNE10 PE=2 SV=1
evm.TU.Gh_A10G0408	27.5009	35.3278	16.5685	11.5812	4.99687e-05	-1.42724	down	Transcription termination factor MTEF1, chloroplastic OS=Arabidopsis thaliana OX=3702 GN=MTERF1 PE=2 SV=2
evm.TU.Gh_D13G1378	4.06112	5.50746	1.80872	0.146116	0.000102995	-2.53669	down	Transcription termination factor MTEF1, chloroplastic OS=Arabidopsis thaliana OX=3702 GN=MTERF1 PE=2 SV=2
evm.TU.Gh_D08G1295	5.6788	5.30827	3.08709	2.42742	0.00378339	-1.26676	down	Transcription termination factor MTERF8, chloroplastic OS=Arabidopsis thaliana OX=3702 GN=MTERF8 PE=1 SV=1
evm.TU.Gh_D09G1609	20.6579	24.064	9.89984	8.3469	3.43194e-07	-1.62648	down	Two-component response regulator ARR6
evm.TU.Gh_A09G2398	49.5641	39.439	16.962	15.2662	8.51953e-08	-1.72753	down	Two-component response regulator ARR6
evm.TU.Gh_Sca013634G01	84.3779	87.5567	42.0232	52.1421	0.00435241	-1.14266	down	Two-component response regulator-like APRR5 OS=Arabidopsis thaliana OX=3702 GN=APRR5 PE=1 SV=2
evm.TU.Gh_D05G3868	11.3853	13.2122	5.92874	5.04061	5.3389e-06	-1.41856	down	Two-component response regulator-like APRR7 OS=Arabidopsis thaliana OX=3702 GN=APRR7 PE=1 SV=1
evm.TU.Gh_A01G1773	392.977	421.875	177.294	245.97	0.00468007	-1.22365	down	Zinc finger A20 and AN1 domain-containing stress-associated protein 4 OS=Arabidopsis thaliana OX=3702 GN=SAP4 PE=1 SV=1
evm.TU.Gh_A08G0233	133.286	111.225	62.7351	70.8475	0.000820743	-1.14947	down	Zinc finger A20 and AN1 domain-containing stress-associated protein 5 OS=Arabidopsis thaliana OX=3702 GN=SAP5 PE=2 SV=1
evm.TU.Gh_D02G2037	44.7409	48.8264	28.1217	22.1012	0.00034585	-1.16986	down	Zinc finger CCCH domain-containing protein 19 OS=Arabidopsis thaliana OX=3702 GN=NERD PE=1 SV=3
evm.TU.Gh_A03G1622	82.0793	88.2332	38.9596	28.8463	2.32811e-07	-1.60044	down	Zinc finger CCCH domain-containing protein 19 OS=Arabidopsis thaliana OX=3702 GN=NERD PE=1 SV=3
evm.TU.Gh_D13G0287	19.5972	24.9115	11.0222	11.7065	0.000161345	-1.24496	down	Zinc finger protein 4 OS=Arabidopsis thaliana OX=3702 GN=ZFP4 PE=2 SV=2
evm.TU.Gh_D04G1336	16.8817	17.1331	10.057	9.80152	0.00330654	-1.05342	down	Zinc finger protein BRUTUS OS=Arabidopsis thaliana OX=3702 GN=BTS PE=1 SV=1
evm.TU.Gh_A05G2921	12.1513	10.5184	3.86818	2.34314	2.26514e-11	-2.19273	down	Zinc finger protein CONSTANS-LIKE 14 OS=Arabidopsis thaliana OX=3702 GN=COL14 PE=1 SV=2
evm.TU.Gh_D01G0200	6.15097	5.40942	2.90325	3.75224	0.00304389	-1.14112	down	Zinc finger protein CONSTANS-LIKE 14 OS=Arabidopsis thaliana OX=3702 GN=COL14 PE=1 SV=2
evm.TU.Gh_D08G1030	25.3031	19.5694	12.3644	8.51586	0.000391569	-1.37452	down	Zinc finger protein CONSTANS-LIKE 16 OS=Arabidopsis thaliana OX=3702 GN=COL16 PE=1 SV=2
evm.TU.Gh_D12G0543	22.309	25.6872	13.9813	8.82971	2.15347e-05	-1.34214	down	Zinc finger protein CONSTANS-LIKE 2 OS=Arabidopsis thaliana OX=3702 GN=COL2 PE=1 SV=1
evm.TU.Gh_D01G1033	286.239	245.141	117.193	145.255	0.00150435	-1.29595	down	Zinc finger protein ZAT10 OS=Arabidopsis thaliana OX=3702 GN=ZAT10 PE=2 SV=1
evm.TU.Gh_D05G0755	2.05164	2.7868	6.17756	6.99599	0.00313575	1.01511	up	Auxin response factor 4 OS=Arabidopsis thaliana OX=3702 GN=ARF4 PE=1 SV=1
evm.TU.Gh_A05G1092	3.30208	4.01421	10.3728	9.52272	0.000150638	1.22222	up	Auxin-responsive protein IAA26 OS=Arabidopsis thaliana OX=3702 GN=IAA26 PE=1 SV=2
evm.TU.Gh_D11G0195	0.57771	0.457575	6.51807	9.77457	3.08223e-08	3.45854	up	AT-hook motif nuclear-localized protein 1 OS=Arabidopsis thaliana OX=3702 GN=AHL1 PE=1 SV=1
evm.TU.Gh_D03G1523	2.11274	2.31307	6.93381	9.14931	0.000143781	1.6403	up	AT-hook motif nuclear-localized protein 1 OS=Arabidopsis thaliana OX=3702 GN=AHL1 PE=1 SV=1
evm.TU.Gh_A01G0816	3.3071	2.99085	7.73729	9.22217	0.00911804	1.13086	up	AT-hook motif nuclear-localized protein 10 OS=Arabidopsis thaliana OX=3702 GN=AHL10 PE=1 SV=2
evm.TU.Gh_D10G2301	1.44134	1.05031	10.3269	9.69656	3.39631e-10	2.71751	up	AT-hook motif nuclear-localized protein 15 OS=Arabidopsis thaliana OX=3702 GN=AHL15 PE=2 SV=1
evm.TU.Gh_D05G2116	8.84127	9.05253	25.5821	25.9857	9.2146e-05	1.25121	up	AT-hook motif nuclear-localized protein 17 OS=Arabidopsis thaliana OX=3702 GN=AHL17 PE=2 SV=1
evm.TU.Gh_A05G1881	5.0794	4.25281	17.6379	19.3492	4.6671e-07	1.70366	up	AT-hook motif nuclear-localized protein 17 OS=Arabidopsis thaliana OX=3702 GN=AHL17 PE=2 SV=1
evm.TU.Gh_D02G0859	5.42801	2.65304	26.0783	26.5315	5.38606e-14	2.42169	up	AT-hook motif nuclear-localized protein 17 OS=Arabidopsis thaliana OX=3702 GN=AHL17 PE=2 SV=1
evm.TU.Gh_D09G1891	0.37668	0.468031	8.68521	8.00421	4.37285e-14	3.98935	up	AT-hook motif nuclear-localized protein 23 OS=Arabidopsis thaliana OX=3702 GN=AHL23 PE=1 SV=1
evm.TU.Gh_D10G0987	13.458	13.6409	62.9798	66.3385	1.2506e-10	1.97822	up	AP2/ERF and B3 domain-containing protein Os01g0693400 OS=Oryza sativa subsp. japonica OX=39947 GN=Os01g0693400 PE=2 SV=1
evm.TU.Gh_A13G2131	12.6725	14.0501	39.3468	43.0405	1.62118e-05	1.34755	up	AP2/ERF and B3 domain-containing transcription repressor TEM1 OS=Arabidopsis thaliana OX=3702 GN=TEM1 PE=1 SV=1
evm.TU.Gh_D01G1966	31.1581	21.9781	69.4851	61.2107	0.00865168	1.01967	up	BEL1-like homeodomain protein 1 OS=Arabidopsis thaliana OX=3702 GN=BLH1 PE=1 SV=1
evm.TU.Gh_D09G0967	6.57292	5.84876	17.3666	19.4863	3.33717e-05	1.30565	up	BEL1-like homeodomain protein 1 OS=Arabidopsis thaliana OX=3702 GN=BLH1 PE=1 SV=1
evm.TU.Gh_A10G0348	0.428321	0	9.45773	12.5003	1.71779e-16	5.35896	up	Dof zinc finger protein DOF1.5 OS=Arabidopsis thaliana OX=3702 GN=DOF1.5 PE=1 SV=1
evm.TU.Gh_D05G1472	1.3699	2.04491	11.9649	12.5923	1.13892e-07	2.55277	up	Dof zinc finger protein DOF1.5 OS=Arabidopsis thaliana OX=3702 GN=DOF1.5 PE=1 SV=1
evm.TU.Gh_A08G1686	6.80093	10.1146	49.8753	54.8065	1.30634e-14	2.35393	up	Ethylene-responsive transcription factor 1B OS=Arabidopsis thaliana OX=3702 GN=ERF1B PE=1 SV=2
evm.TU.Gh_D08G2044	8.66549	7.378	40.7781	46.8939	3.04341e-12	2.17155	up	Ethylene-responsive transcription factor 1B OS=Arabidopsis thaliana OX=3702 GN=ERF1B PE=1 SV=2
evm.TU.Gh_D02G0430	13.3487	18.8456	48.3685	41.6579	0.00010943	1.21071	up	Ethylene-responsive transcription factor 1B OS=Arabidopsis thaliana OX=3702 GN=ERF1B PE=1 SV=2
evm.TU.Gh_D10G1537	1.21842	2.31361	27.6722	27.5975	7.91504e-23	3.69061	up	Ethylene-responsive transcription factor 1B OS=Arabidopsis thaliana OX=3702 GN=ERF1B PE=1 SV=2
evm.TU.Gh_Sca115107G01	9.19148	10.3771	24.9264	30.7905	0.00354678	1.22911	up	Ethylene-responsive transcription factor 1B OS=Arabidopsis thaliana OX=3702 GN=ERF1B PE=1 SV=2
evm.TU.Gh_D11G2863	5.88058	5.71304	16.0985	15.6174	0.00370077	1.17075	up	Ethylene-responsive transcription factor 3 OS=Arabidopsis thaliana OX=3702 GN=ERF3 PE=1 SV=1
evm.TU.Gh_D13G1555	0	0	20.2656	11.0026	8.33256e-09	Inf	up	Ethylene-responsive transcription factor 4 OS=Arabidopsis thaliana OX=3702 GN=ERF4 PE=1 SV=1
evm.TU.Gh_A05G2069	0.054302	0	4.50155	5.111	6.00057e-21	6.77956	up	Ethylene-responsive transcription factor ERF110 OS=Arabidopsis thaliana OX=3702 GN=ERF110 PE=2 SV=2
evm.TU.Gh_D06G1197	0	0	7.64114	11.7114	1.31277e-20	Inf	up	Ethylene-responsive transcription factor ERF110 OS=Arabidopsis thaliana OX=3702 GN=ERF110 PE=2 SV=2
evm.TU.Gh_A06G1004	0	0	7.09778	8.05153	1.64855e-35	Inf	up	Ethylene-responsive transcription factor ERF110 OS=Arabidopsis thaliana OX=3702 GN=ERF110 PE=2 SV=2
evm.TU.Gh_D05G2316	0.293112	0.573677	4.14114	3.01616	1.64767e-06	2.7515	up	Ethylene-responsive transcription factor ERF110 OS=Arabidopsis thaliana OX=3702 GN=ERF110 PE=2 SV=2
evm.TU.Gh_D04G1369	0.342392	0.126749	11.7522	15.9128	8.31226e-28	5.47894	up	Ethylene-responsive transcription factor ERF113 OS=Arabidopsis thaliana OX=3702 GN=ERF113 PE=2 SV=1
evm.TU.Gh_A03G1349	1.48656	1.87451	43.2865	60.8556	1.01784e-12	4.44311	up	Ethylene-responsive transcription factor ERF113 OS=Arabidopsis thaliana OX=3702 GN=ERF113 PE=2 SV=1
evm.TU.Gh_D02G1788	0.275046	0.54924	32.5104	48.5503	2.002e-15	5.58645	up	Ethylene-responsive transcription factor ERF113 OS=Arabidopsis thaliana OX=3702 GN=ERF113 PE=2 SV=1
evm.TU.Gh_A04G0869	0.737141	0.706056	22.1297	21.0861	1.52806e-35	4.57698	up	Ethylene-responsive transcription factor ERF113 OS=Arabidopsis thaliana OX=3702 GN=ERF113 PE=2 SV=1
evm.TU.Gh_A11G0359	3.15928	1.64265	21.1923	32.356	3.78255e-07	3.02045	up	Ethylene-responsive transcription factor ERF114 OS=Arabidopsis thaliana OX=3702 GN=ERF114 PE=1 SV=1
evm.TU.Gh_D11G0418	0.611734	0.370971	4.57547	7.10616	3.30052e-08	3.45065	up	Ethylene-responsive transcription factor ERF114 OS=Arabidopsis thaliana OX=3702 GN=ERF114 PE=1 SV=1
evm.TU.Gh_A09G2077	36.8105	35.3722	188.968	199.452	1.71961e-09	2.15143	up	Ethylene-responsive transcription factor RAP2-3 OS=Arabidopsis thaliana OX=3702 GN=RAP2-3 PE=1 SV=2
evm.TU.Gh_D09G2285	20.6198	28.0209	164.494	187.152	1.20245e-13	2.57798	up	Ethylene-responsive transcription factor RAP2-3 OS=Arabidopsis thaliana OX=3702 GN=RAP2-3 PE=1 SV=2
evm.TU.Gh_A10G1483	21.3815	24.9267	110.736	107.161	5.56893e-09	1.92727	up	Ethylene-responsive transcription factor RAP2-3 OS=Arabidopsis thaliana OX=3702 GN=RAP2-3 PE=1 SV=2
evm.TU.Gh_D11G1052	2.15047	3.03996	10.2069	10.27	0.000170137	1.69509	up	Homeobox-leucine zipper protein ATHB-7 OS=Arabidopsis thaliana OX=3702 GN=ATHB-7 PE=1 SV=2
evm.TU.Gh_A11G0906	0.062599	0	11.923	9.04	5.78451e-23	7.53407	up	Homeobox-leucine zipper protein ATHB-7 OS=Arabidopsis thaliana OX=3702 GN=ATHB-7 PE=1 SV=2
evm.TU.Gh_A05G3845	1.50036	3.19202	6.89064	7.22406	0.000444732	1.26619	up	Homeobox-leucine zipper protein GLABRA 2 OS=Arabidopsis thaliana OX=3702 GN=GL2 PE=2 SV=3
evm.TU.Gh_D03G0292	3.70062	4.04085	23.584	26.7852	1.36568e-12	2.38748	up	Homeobox-leucine zipper protein HAT22 OS=Arabidopsis thaliana OX=3702 GN=HAT22 PE=1 SV=1
evm.TU.Gh_A11G0454	0.585415	0.459503	8.0608	9.38825	2.60145e-13	3.50746	up	Homeobox-leucine zipper protein HAT22 OS=Arabidopsis thaliana OX=3702 GN=HAT22 PE=1 SV=1
evm.TU.Gh_A02G1428	8.15475	6.12431	27.9484	28.4086	2.75456e-07	1.67601	up	Homeobox-leucine zipper protein HAT22 OS=Arabidopsis thaliana OX=3702 GN=HAT22 PE=1 SV=1
evm.TU.Gh_D11G0526	1.85474	1.08573	10.5811	14.9496	1.03873e-07	2.76842	up	Homeobox-leucine zipper protein HAT22 OS=Arabidopsis thaliana OX=3702 GN=HAT22 PE=1 SV=1
evm.TU.Gh_D13G0369	3.99296	5.39101	11.057	16.4204	0.00356087	1.4177	up	Myb family transcription factor EFM OS=Arabidopsis thaliana OX=3702 GN=EFM PE=1 SV=2
evm.TU.Gh_A13G0330	6.04286	6.31647	27.4586	45.036	0.00115982	2.27937	up	Myb family transcription factor EFM OS=Arabidopsis thaliana OX=3702 GN=EFM PE=1 SV=2
evm.TU.Gh_A11G0633	2.21413	2.54484	24.3282	30.6808	6.2406e-22	3.21159	up	NAC domain-containing protein 100 OS=Arabidopsis thaliana OX=3702 GN=NAC100 PE=2 SV=1
evm.TU.Gh_D11G0743	1.19306	0.798618	27.7427	43.0448	1.12231e-10	4.65584	up	NAC domain-containing protein 100 OS=Arabidopsis thaliana OX=3702 GN=NAC100 PE=2 SV=1
evm.TU.Gh_D02G0122	0.594399	0.295001	5.28689	5.76515	2.95377e-15	3.31339	up	NAC domain-containing protein 14 OS=Arabidopsis thaliana OX=3702 GN=NAC014 PE=2 SV=1
evm.TU.Gh_D02G2283	1.41352	0.299756	10.2545	15.3082	1.5219e-08	3.51086	up	NAC domain-containing protein 22 OS=Oryza sativa subsp. japonica OX=39947 GN=NAC022 PE=2 SV=1
evm.TU.Gh_A02G1687	0.259683	0.052134	10.8246	9.01678	3.13088e-40	5.84441	up	NAC domain-containing protein 22 OS=Oryza sativa subsp. japonica OX=39947 GN=NAC022 PE=2 SV=1
evm.TU.Gh_D03G0032	1.80429	2.149	10.4454	10.0551	6.82487e-11	2.212	up	NAC domain-containing protein 22 OS=Oryza sativa subsp. japonica OX=39947 GN=NAC022 PE=2 SV=1
evm.TU.Gh_D05G3474	2.25984	2.3181	32.3244	32.9543	4.83115e-28	3.49275	up	NAC domain-containing protein 72 OS=Arabidopsis thaliana OX=3702 GN=NAC072 PE=2 SV=1
evm.TU.Gh_A04G1303	2.24238	3.90383	28.309	27.488	9.87566e-20	2.84016	up	NAC domain-containing protein 72 OS=Arabidopsis thaliana OX=3702 GN=NAC072 PE=2 SV=1
evm.TU.Gh_D01G0514	25.0224	22.832	123.168	134.862	9.8445e-10	2.14558	up	NAC domain-containing protein 72 OS=Arabidopsis thaliana OX=3702 GN=NAC072 PE=2 SV=1
evm.TU.Gh_A01G2064	25.6586	24.5241	80.4851	81.5248	3.89209e-05	1.40343	up	NAC domain-containing protein 72 OS=Arabidopsis thaliana OX=3702 GN=NAC072 PE=2 SV=1
evm.TU.Gh_D06G1417	1.19046	0.932727	16.5313	15.8395	4.59496e-22	3.52803	up	NAC domain-containing protein 73 OS=Arabidopsis thaliana OX=3702 GN=NAC073 PE=2 SV=1
evm.TU.Gh_A05G1684	10.1142	9.4222	23.1591	27.5368	0.000490271	1.11989	up	NAC domain-containing protein 86 OS=Arabidopsis thaliana OX=3702 GN=NAC086 PE=2 SV=1
evm.TU.Gh_D11G2467	0.408483	0.089532	41.7835	39.8134	3.54755e-69	6.81858	up	NAC domain-containing protein 87 OS=Arabidopsis thaliana OX=3702 GN=NAC087 PE=2 SV=1
evm.TU.Gh_A11G2165	1.70316	0.801879	30.0911	27.2224	9.63244e-36	4.14942	up	NAC domain-containing protein 87 OS=Arabidopsis thaliana OX=3702 GN=NAC087 PE=2 SV=1
evm.TU.Gh_A01G2142	5.09061	0.798273	82.4018	73.6344	4.37625e-37	4.16264	up	NAC domain-containing protein 90 OS=Arabidopsis thaliana OX=3702 GN=NAC090 PE=1 SV=1
evm.TU.Gh_Sca004760G01	1.54276	0.297075	26.6413	31.716	5.16296e-39	4.67863	up	NAC domain-containing protein 90 OS=Arabidopsis thaliana OX=3702 GN=NAC090 PE=1 SV=1
evm.TU.Gh_D02G1270	9.27425	7.19528	33.1262	43.1096	1.51809e-07	1.9936	up	NAC transcription factor 29 OS=Arabidopsis thaliana OX=3702 GN=NAC029 PE=2 SV=1
evm.TU.Gh_D12G2767	3.877	2.33348	19.806	23.3	2.10774e-13	2.5174	up	NAC transcription factor 29 OS=Arabidopsis thaliana OX=3702 GN=NAC029 PE=2 SV=1
evm.TU.Gh_A12G1505	0.214013	0.263651	7.63252	11.7284	4.73632e-11	4.85206	up	NAC transcription factor 29 OS=Arabidopsis thaliana OX=3702 GN=NAC029 PE=2 SV=1
evm.TU.Gh_D11G2469	5.15209	5.86926	32.0496	33.6751	5.21401e-14	2.29395	up	NAC transcription factor 47 OS=Arabidopsis thaliana OX=3702 GN=NAC047 PE=2 SV=1
evm.TU.Gh_D13G1759	6.53756	4.8243	31.67	28.0053	4.24447e-11	2.02616	up	NAC transcription factor 47 OS=Arabidopsis thaliana OX=3702 GN=NAC047 PE=2 SV=1
evm.TU.Gh_A11G2168	6.83177	10.0457	35.0043	36.2246	2.66777e-09	1.80709	up	NAC transcription factor 47 OS=Arabidopsis thaliana OX=3702 GN=NAC047 PE=2 SV=1
evm.TU.Gh_A07G0129	3.46712	2.22282	12.6103	17.1693	1.04448e-08	2.01299	up	Nuclear transcription factor Y subunit A-7 OS=Arabidopsis thaliana OX=3702 GN=NFYA7 PE=1 SV=1
evm.TU.Gh_A11G2618	2.66328	1.16382	7.50385	8.25501	0.000303427	1.75053	up	Nuclear transcription factor Y subunit C-2 OS=Arabidopsis thaliana OX=3702 GN=NFYC2 PE=1 SV=2
evm.TU.Gh_D11G2928	0.880031	1.25107	6.99926	6.10685	8.69894e-06	2.33994	up	Nuclear transcription factor Y subunit C-2 OS=Arabidopsis thaliana OX=3702 GN=NFYC2 PE=1 SV=2
evm.TU.Gh_D05G0648	3.82962	2.49884	9.73148	8.70711	0.00814556	1.06451	up	Probable WRKY transcription factor 11 OS=Arabidopsis thaliana OX=3702 GN=WRKY11 PE=2 SV=2
evm.TU.Gh_D06G1121	5.79008	6.81888	16.4981	19.2849	9.32411e-05	1.26932	up	Probable WRKY transcription factor 11 OS=Arabidopsis thaliana OX=3702 GN=WRKY11 PE=2 SV=2
evm.TU.Gh_D03G0226	18.8911	18.1929	48.9939	54.5528	0.000195993	1.198	up	Probable WRKY transcription factor 15 OS=Arabidopsis thaliana OX=3702 GN=WRKY15 PE=2 SV=1
evm.TU.Gh_A11G1801	15.8603	18.6602	58.3927	70.4138	5.18934e-06	1.5105	up	Probable WRKY transcription factor 15 OS=Arabidopsis thaliana OX=3702 GN=WRKY15 PE=2 SV=1
evm.TU.Gh_A02G1488	2.98175	3.22655	10.2731	8.97132	0.00155197	1.3533	up	Probable WRKY transcription factor 15 OS=Arabidopsis thaliana OX=3702 GN=WRKY15 PE=2 SV=1
evm.TU.Gh_D11G1963	13.6916	12.013	66.0765	65.6429	6.26256e-11	2.06153	up	Probable WRKY transcription factor 15 OS=Arabidopsis thaliana OX=3702 GN=WRKY15 PE=2 SV=1
evm.TU.Gh_D12G1243	0.758017	0.274542	5.79104	12.4828	0.00690781	3.72585	up	Probable WRKY transcription factor 23 OS=Arabidopsis thaliana OX=3702 GN=WRKY23 PE=2 SV=1
evm.TU.Gh_A05G1264	0.125928	0.044246	11.0196	8.68941	6.65521e-21	5.7916	up	Probable WRKY transcription factor 28 OS=Arabidopsis thaliana OX=3702 GN=WRKY28 PE=2 SV=1
evm.TU.Gh_D05G1432	0.292615	0.040414	14.5735	14.2473	2.6825e-35	5.37943	up	Probable WRKY transcription factor 28 OS=Arabidopsis thaliana OX=3702 GN=WRKY28 PE=2 SV=1
evm.TU.Gh_A05G3283	1.48269	0.778739	18.9201	14.4757	6.27818e-15	3.53109	up	Probable WRKY transcription factor 28 OS=Arabidopsis thaliana OX=3702 GN=WRKY28 PE=2 SV=1
Gossypium_hirsutum_newGene_1486	7.77061	2.68664	20.9568	26.1644	2.93224e-05	1.88672	up	Probable WRKY transcription factor 31 OS=Arabidopsis thaliana OX=3702 GN=WRKY31 PE=2 SV=1
evm.TU.Gh_D04G1896	2.30521	2.9023	9.45182	11.3279	1.08504e-06	1.71154	up	Probable WRKY transcription factor 4 OS=Arabidopsis thaliana OX=3702 GN=WRKY4 PE=1 SV=2
evm.TU.Gh_A09G0118	8.36288	9.46105	28.0648	24.8728	6.33075e-05	1.28979	up	Probable WRKY transcription factor 4 OS=Arabidopsis thaliana OX=3702 GN=WRKY4 PE=1 SV=2
evm.TU.Gh_A11G0954	0.939264	0.219072	12.5751	13.3258	2.01461e-29	4.03123	up	Probable WRKY transcription factor 47 OS=Arabidopsis thaliana OX=3702 GN=WRKY47 PE=1 SV=2
evm.TU.Gh_D12G1207	2.29196	0.696003	11.3723	11.1386	9.27517e-14	2.62646	up	Probable WRKY transcription factor 47 OS=Arabidopsis thaliana OX=3702 GN=WRKY47 PE=1 SV=2
evm.TU.Gh_D06G2328	2.00888	1.46323	9.29258	12.4117	1.95012e-07	2.1771	up	Probable WRKY transcription factor 50 OS=Arabidopsis thaliana OX=3702 GN=WRKY50 PE=2 SV=1
evm.TU.Gh_A06G0764	3.62949	2.12046	12.8077	19.1222	0.000566005	2.0584	up	Probable WRKY transcription factor 50 OS=Arabidopsis thaliana OX=3702 GN=WRKY50 PE=2 SV=1
evm.TU.Gh_D03G0441	2.18298	0.883305	18.0691	20.06	1.87828e-24	3.22635	up	Probable WRKY transcription factor 51 OS=Arabidopsis thaliana OX=3702 GN=WRKY51 PE=1 SV=1
evm.TU.Gh_A05G1287	0.250043	0.373304	7.10588	11.9117	1.96743e-08	4.33659	up	Probable WRKY transcription factor 65 OS=Arabidopsis thaliana OX=3702 GN=WRKY65 PE=2 SV=1
evm.TU.Gh_D02G0043	8.27879	4.83582	17.9971	23.9209	0.000217261	1.30525	up	Probable WRKY transcription factor 70 OS=Arabidopsis thaliana OX=3702 GN=WRKY70 PE=2 SV=1
evm.TU.Gh_A02G0029	5.52378	2.32588	12.7146	15.3117	5.45335e-05	1.61004	up	Probable WRKY transcription factor 70 OS=Arabidopsis thaliana OX=3702 GN=WRKY70 PE=2 SV=1
evm.TU.Gh_A10G0359	2.86834	1.25951	9.62363	10.1289	6.02111e-06	1.8241	up	Probable WRKY transcription factor 71 OS=Arabidopsis thaliana OX=3702 GN=WRKY71 PE=2 SV=1
evm.TU.Gh_D10G0367	0.677012	0.733199	7.49163	8.05371	1.11268e-09	2.71149	up	Probable WRKY transcription factor 71 OS=Arabidopsis thaliana OX=3702 GN=WRKY71 PE=2 SV=1
evm.TU.Gh_A07G2119	1.3708	4.17463	20.0437	22.461	7.55793e-15	2.68636	up	Probable WRKY transcription factor 75 OS=Arabidopsis thaliana OX=3702 GN=WRKY75 PE=2 SV=1
evm.TU.Gh_D10G0757	0	0	29.2494	18.1311	6.59776e-12	Inf	up	Probable WRKY transcription factor 75 OS=Arabidopsis thaliana OX=3702 GN=WRKY75 PE=2 SV=1
evm.TU.Gh_D01G1493	0.198988	0.183366	14.201	8.71697	2.57642e-07	5.3745	up	Probable WRKY transcription factor 75 OS=Arabidopsis thaliana OX=3702 GN=WRKY75 PE=2 SV=1
evm.TU.Gh_A03G1081	0.917617	0.860443	23.8192	17.9148	1.50854e-16	4.30846	up	Probable WRKY transcription factor 75 OS=Arabidopsis thaliana OX=3702 GN=WRKY75 PE=2 SV=1
evm.TU.Gh_D07G0505	0	0	31.7717	22.675	2.6837e-23	Inf	up	Probable WRKY transcription factor 75 OS=Arabidopsis thaliana OX=3702 GN=WRKY75 PE=2 SV=1
evm.TU.Gh_D07G2328	2.95375	6.5856	24.3589	32.8492	1.2378e-07	2.30269	up	Probable WRKY transcription factor 75 OS=Arabidopsis thaliana OX=3702 GN=WRKY75 PE=2 SV=1
evm.TU.Gh_A10G0638	0.087857	0	22.5468	17.1331	1.01666e-25	7.96514	up	Probable WRKY transcription factor 75 OS=Arabidopsis thaliana OX=3702 GN=WRKY75 PE=2 SV=1
evm.TU.Gh_D02G1493	1.26497	1.0001	21.1374	23.3288	8.51341e-22	4.06375	up	Probable WRKY transcription factor 75 OS=Arabidopsis thaliana OX=3702 GN=WRKY75 PE=2 SV=1
evm.TU.Gh_A01G1273	0.883509	0.334812	8.09756	10.1623	1.29746e-08	3.58139	up	Probable WRKY transcription factor 75 OS=Arabidopsis thaliana OX=3702 GN=WRKY75 PE=2 SV=1
evm.TU.Gh_A02G1568	4.25289	4.67734	11.5628	13.8415	0.000160245	1.21202	up	Protein indeterminate-domain 1 OS=Arabidopsis thaliana OX=3702 GN=IDD1 PE=1 SV=1
evm.TU.Gh_A11G1150	0.573715	0.634791	7.48933	7.3676	1.0131e-21	3.64193	up	Protein indeterminate-domain 12 OS=Arabidopsis thaliana OX=3702 GN=IDD12 PE=2 SV=2
evm.TU.Gh_D11G1304	0.222882	0.355146	6.43989	7.40848	1.0904e-23	4.39102	up	Protein indeterminate-domain 12 OS=Arabidopsis thaliana OX=3702 GN=IDD12 PE=2 SV=2
evm.TU.Gh_A02G1566	3.06802	2.52978	7.25999	9.91631	0.000198483	1.31647	up	Protein indeterminate-domain 2 OS=Arabidopsis thaliana OX=3702 GN=IDD2 PE=1 SV=1
evm.TU.Gh_D06G0062	0.148455	0.285772	1.66735	1.77453	0.000774491	2.4236	up	Protein indeterminate-domain 2 OS=Arabidopsis thaliana OX=3702 GN=IDD2 PE=1 SV=1
evm.TU.Gh_A06G1468	4.12229	2.57989	11.2871	12.073	1.72063e-06	1.52074	up	Scarecrow-like protein 9 OS=Arabidopsis thaliana OX=3702 GN=SCL9 PE=2 SV=1
evm.TU.Gh_A11G2749	14.6648	15.0322	34.0905	42.9415	0.00169547	1.10078	up	TGACG-sequence-specific DNA-binding protein TGA-2.1 OS=Nicotiana tabacum OX=4097 GN=TGA21 PE=1 SV=1
evm.TU.Gh_D11G3337	9.46824	6.89944	23.0969	17.4621	0.000564556	1.10173	up	TGACG-sequence-specific DNA-binding protein TGA-2.1 OS=Nicotiana tabacum OX=4097 GN=TGA21 PE=1 SV=1
evm.TU.Gh_D05G0092	9.57619	6.81249	18.5137	21.2174	0.00428422	1.00405	up	Transcription elongation factor TFIIS OS=Arabidopsis thaliana OX=3702 GN=TFIIS PE=1 SV=1
evm.TU.Gh_A05G0039	7.63781	5.46623	15.638	17.5639	0.00172059	1.05933	up	Transcription elongation factor TFIIS
evm.TU.Gh_A09G0477	4.36523	3.60148	10.6888	10.6256	0.00817114	1.13915	up	Transcription factor BEE 1
evm.TU.Gh_D11G3340	0.907838	1.29793	7.0987	11.5321	0.000107822	2.76987	up	Transcription factor bHLH106 OS=Arabidopsis thaliana OX=3702 GN=BHLH106 PE=2 SV=1
evm.TU.Gh_A11G3262	0.980764	2.51457	6.61619	5.18629	0.00911409	1.47714	up	Transcription factor bHLH149 OS=Arabidopsis thaliana OX=3702 GN=BHLH149 PE=1 SV=1
evm.TU.Gh_D08G2178	2.68647	2.63726	11.2122	7.56121	0.00689584	1.54076	up	Transcription factor bHLH149 OS=Arabidopsis thaliana OX=3702 GN=BHLH149 PE=1 SV=1
evm.TU.Gh_D05G0023	6.80572	3.83634	36.6684	38.7963	7.25496e-15	2.43789	up	Transcription factor bHLH35 OS=Arabidopsis thaliana OX=3702 GN=BHLH35 PE=2 SV=1
evm.TU.Gh_A06G0872	6.70359	5.78137	15.2969	16.0144	0.00223703	1.02605	up	Transcription factor bHLH66 OS=Arabidopsis thaliana OX=3702 GN=BHLH66 PE=1 SV=1
evm.TU.Gh_D06G1019	7.17595	7.19456	20.9101	30.5131	7.00381e-05	1.54377	up	Transcription factor bHLH66 OS=Arabidopsis thaliana OX=3702 GN=BHLH66 PE=1 SV=1
evm.TU.Gh_A07G0039	4.52536	3.48678	33.3196	34.1102	1.17671e-18	2.72418	up	Transcription factor bHLH68 OS=Arabidopsis thaliana OX=3702 GN=BHLH68 PE=1 SV=2
evm.TU.Gh_D13G1716	2.12347	2.96725	21.124	25.0023	1.64574e-18	2.87282	up	Transcription factor CSA OS=Oryza sativa subsp. japonica OX=39947 GN=CSA PE=2 SV=2
evm.TU.Gh_A13G1401	1.32258	1.81842	7.5026	6.51296	5.88874e-05	1.86703	up	Transcription factor CSA OS=Oryza sativa subsp. japonica OX=39947 GN=CSA PE=2 SV=2
evm.TU.Gh_D06G1546	0	0	15.79	15.9933	6.32379e-56	Inf	up	Transcription factor JUNGBRUNNEN 1 OS=Arabidopsis thaliana OX=3702 GN=JUB1 PE=1 SV=1
evm.TU.Gh_D07G0802	0.330591	0.138831	18.1061	16.2046	6.52176e-40	5.7263	up	Transcription factor JUNGBRUNNEN 1 OS=Arabidopsis thaliana OX=3702 GN=JUB1 PE=1 SV=1
evm.TU.Gh_A06G1226	0.241421	0.097613	20.9866	17.9692	5.00216e-38	6.64144	up	Transcription factor JUNGBRUNNEN 1 OS=Arabidopsis thaliana OX=3702 GN=JUB1 PE=1 SV=1
evm.TU.Gh_A09G0939	6.03977	5.90079	13.535	17.611	0.00447467	1.04368	up	Transcription factor LHW OS=Arabidopsis thaliana OX=3702 GN=LHW PE=1 SV=1
evm.TU.Gh_D07G1491	4.74349	5.18415	17.6626	23.1419	3.2454e-07	1.73582	up	Transcription factor MYB15 OS=Arabidopsis thaliana OX=3702 GN=MYB15 PE=1 SV=1
evm.TU.Gh_D09G1370	0.403903	0.179731	11.2537	9.37265	1.17303e-24	4.73856	up	Transcription factor MYB36 OS=Arabidopsis thaliana OX=3702 GN=MYB36 PE=1 SV=1
evm.TU.Gh_D09G0485	0.077131	0	32.3658	28.886	1.1984e-68	9.3103	up	Transcription factor MYB62 OS=Arabidopsis thaliana OX=3702 GN=MYB62 PE=2 SV=1
evm.TU.Gh_A12G2420	0.527215	0.384576	24.8217	25.679	2.9858e-45	5.39425	up	Transcription factor MYB62 OS=Arabidopsis thaliana OX=3702 GN=MYB62 PE=2 SV=1
evm.TU.Gh_A09G0478	0	0	10.9804	5.82721	3.02756e-08	Inf	up	Transcription factor MYB62 OS=Arabidopsis thaliana OX=3702 GN=MYB62 PE=2 SV=1
evm.TU.Gh_D12G2638	0.174421	0.466519	9.29387	10.9142	9.16933e-20	4.50778	up	Transcription factor MYB62 OS=Arabidopsis thaliana OX=3702 GN=MYB62 PE=2 SV=1
evm.TU.Gh_A13G0637	7.43699	3.89434	20.7472	27.7924	3.69071e-06	1.75018	up	Transcription factor MYB88 OS=Arabidopsis thaliana OX=3702 GN=MYB88 PE=1 SV=1
evm.TU.Gh_D05G0292	3.82232	3.37005	19.0495	15.388	6.13752e-08	1.988	up	Transcription factor MYBS3 OS=Oryza sativa subsp. japonica OX=39947 GN=MYBS3 PE=2 SV=1
evm.TU.Gh_A05G0215	4.72628	4.09022	16.8975	15.2873	2.17063e-05	1.58676	up	Transcription factor MYBS3 OS=Oryza sativa subsp. japonica OX=39947 GN=MYBS3 PE=2 SV=1
evm.TU.Gh_D03G1849 GhMYC3	1.83935	2.5866	9.16478	6.88933	0.00027157	1.58362	up	Transcription factor MYC4 GhMYC3
evm.TU.Gh_A03G0010 GhMYC3	5.2753	5.30655	13.4557	12.398	0.00225054	1.01461	up	Transcription factor MYC4 GhMYC3
evm.TU.Gh_D04G0387	6.96763	6.93513	16.454	19.6287	0.00155456	1.09735	up	Transcription factor TCP13 OS=Arabidopsis thaliana OX=3702 GN=TCP13 PE=1 SV=1
evm.TU.Gh_A02G0775	3.86408	3.27513	12.141	8.89027	0.000281857	1.32168	up	Transcription factor TGA7 OS=Arabidopsis thaliana OX=3702 GN=TGA7 PE=1 SV=1
evm.TU.Gh_A05G2316	5.58857	3.8969	19.4384	16.6098	1.49991e-06	1.59785	up	Transcription factor VIP1 OS=Arabidopsis thaliana OX=3702 GN=VIP1 PE=1 SV=1
evm.TU.Gh_D12G1140	5.51087	9.47721	72.2022	66.2735	1.48511e-21	2.93304	up	Transcription repressor MYB5 OS=Arabidopsis thaliana OX=3702 GN=MYB5 PE=1 SV=1
evm.TU.Gh_A12G2671	0.041312	0	9.52379	19.9968	1.99189e-07	8.53918	up	WRKY transcription factor 22 OS=Arabidopsis thaliana OX=3702 GN=WRKY22 PE=2 SV=1
evm.TU.Gh_D04G1122	6.82939	7.24195	16.7568	21.0366	0.000279898	1.16242	up	WRKY transcription factor 44 OS=Arabidopsis thaliana OX=3702 GN=WRKY44 PE=1 SV=2
evm.TU.Gh_A05G1472	12.4843	3.60646	33.339	33.4067	4.86985e-05	1.75426	up	WRKY transcription factor 6 OS=Arabidopsis thaliana OX=3702 GN=WRKY6 PE=1 SV=1
evm.TU.Gh_D05G1645	6.643	2.45401	22.6624	22.0711	2.29687e-10	2.01753	up	WRKY transcription factor 6 OS=Arabidopsis thaliana OX=3702 GN=WRKY6 PE=1 SV=1
evm.TU.Gh_A11G0124	3.37419	6.94053	30.1606	30.8781	3.62134e-14	2.28938	up	Zinc finger protein CO3 OS=Oryza sativa subsp. japonica OX=39947 GN=CO3 PE=2 SV=1
evm.TU.Gh_D11G0138	3.28239	2.83331	23.0862	22.9474	7.74238e-15	2.6332	up	Zinc finger protein CO3 OS=Oryza sativa subsp. japonica OX=39947 GN=CO3 PE=2 SV=1
evm.TU.Gh_A11G2417	3.32781	3.65469	11.2966	12.4085	5.10468e-06	1.49591	up	Zinc finger protein MAGPIE OS=Arabidopsis thaliana OX=3702 GN=MGP PE=1 SV=1
evm.TU.Gh_D11G2734	1.43167	2.11109	6.62064	8.79187	1.25221e-06	1.83938	up	Zinc finger protein MAGPIE OS=Arabidopsis thaliana OX=3702 GN=MGP PE=1 SV=1
evm.TU.Gh_A11G0481	5.72901	5.6457	15.3621	19.8175	5.82903e-05	1.34965	up	Zinc finger protein STOP1 homolog OS=Oryza sativa subsp. japonica OX=39947 GN=Os01g0871200 PE=2 SV=1
evm.TU.Gh_A13G0196	2.23767	0.873547	25.7315	27.1448	3.21076e-20	3.79081	up	Zinc finger protein ZAT11 OS=Arabidopsis thaliana OX=3702 GN=ZAT11 PE=2 SV=1
evm.TU.Gh_D10G2215	3.65519	3.06726	68.296	51.5832	7.90768e-14	3.8694	up	Zinc finger protein ZAT11 OS=Arabidopsis thaliana OX=3702 GN=ZAT11 PE=2 SV=1
evm.TU.Gh_A03G0330	42.4364	19.678	124.147	142.274	9.86484e-09	1.82042	up	Zinc finger protein ZAT12 OS=Arabidopsis thaliana OX=3702 GN=ZAT12 PE=2 SV=1
evm.TU.Gh_D01G0183	15.2298	18.891	29.2406	24.4198	0.294356	0.396852	up	GLK1
evm.TU.Gh_A01G0139	15.4334	17.3899	22.229	18.7007	0.92466	0.0458628	up	GLK1
evm.TU.Gh_D12G1405	2.73942	2.51917	4.24375	3.57576	0.642217	0.298939	up	GLK1
evm.TU.Gh_A12G1283	0.781166	1.18717	1.36943	1.37475	0.822815	0.189423	up	GLK1
evm.TU.Gh_A05G0220	14.6436	14.1757	16.9985	22.5597	0.717777	0.17764	up	GNC1
evm.TU.Gh_D06G0725	8.57221	8.78002	14.2678	15.8291	0.201387	0.519019	up	GNC1

## Sheet: cytoskeleton and cell wall
#ID	TRV1-1_FPKM	TRV1-2_FPKM	VR1-1_FPKM	VR1-2_FPKM	FDR	log2FC	regulated	Swiss-Prot_annotation
evm.TU.Gh_A01G1439	93.3758	77.7122	24.1516	43.6605	3.94719e-06	-1.54861	down	Expansin-like A2 OS=Arabidopsis thaliana OX=3702 GN=EXLA2 PE=2 SV=1
evm.TU.Gh_D07G1945	53.5402	58.5577	38.1244	27.444	0.00364823	-1.04471	down	Fasciclin-like arabinogalactan protein 2 OS=Arabidopsis thaliana OX=3702 GN=FLA2 PE=1 SV=1
evm.TU.Gh_A03G0901	206.429	275.896	34.868	50.8674	3.34186e-11	-2.76976	down	Nodulin-related protein 1 OS=Arabidopsis thaliana OX=3702 GN=NRP1 PE=1 SV=1
evm.TU.Gh_D02G1283	131.434	167.999	0.269262	0.182278	3.09249e-66	-9.54527	down	Nodulin-related protein 1 OS=Arabidopsis thaliana OX=3702 GN=NRP1 PE=1 SV=1
Gossypium_hirsutum_newGene_25923	12.0881	13.4946	0.490532	1.16913	9.19789e-13	-4.18743	down	Non-specific lipid transfer protein GPI-anchored 1 OS=Arabidopsis thaliana OX=3702 GN=LTPG1 PE=1 SV=1
evm.TU.Gh_A01G1283	88.8413	115.671	42.5597	38.4932	7.86439e-07	-1.60782	down	Non-specific lipid transfer protein GPI-anchored 1 OS=Arabidopsis thaliana OX=3702 GN=LTPG1 PE=1 SV=1
evm.TU.Gh_A13G1920	21.9419	22.8433	11.6713	9.72757	2.64824e-05	-1.33799	down	Non-specific lipid transfer protein GPI-anchored 2 OS=Arabidopsis thaliana OX=3702 GN=LTPG2 PE=2 SV=1
Gossypium_hirsutum_newGene_13508	87.8051	66.1354	43.4683	42.3363	0.00145929	-1.11916	down	Non-specific lipid-transfer protein 1 OS=Prunus dulcis OX=3755 PE=3 SV=1
evm.TU.Gh_D10G1142	492.457	679.286	230.551	219.95	0.000123564	-1.74018	down	Non-specific lipid-transfer protein OS=Gossypium hirsutum OX=3635 PE=2 SV=1
evm.TU.Gh_A12G1077	13.8089	21.5422	4.09294	4.63931	0.000299383	-2.27142	down	Pectin acetylesterase 3 OS=Arabidopsis thaliana OX=3702 GN=PAE3 PE=2 SV=1
evm.TU.Gh_D12G1200	17.9479	15.1833	8.13768	4.81527	3.86138e-07	-1.60867	down	Pectin acetylesterase 3 OS=Arabidopsis thaliana OX=3702 GN=PAE3 PE=2 SV=1
evm.TU.Gh_A05G1180	115.901	141.562	61.2777	79.6091	0.00973048	-1.14558	down	Pectinesterase 3 OS=Citrus sinensis OX=2711 PE=1 SV=1
evm.TU.Gh_A05G0266	14.4981	17.1519	9.33055	7.30488	0.00230608	-1.20014	down	Pectinesterase inhibitor 3 OS=Arabidopsis thaliana OX=3702 GN=PMEI3 PE=2 SV=1
evm.TU.Gh_D06G0865	8.17638	11.4297	3.36075	4.39661	0.000602611	-1.59993	down	Pectinesterase/pectinesterase inhibitor PPE8B OS=Prunus persica OX=3760 PE=2 SV=1
evm.TU.Gh_A05G0274	57.7775	71.7277	35.1173	22.2566	9.24005e-05	-1.45094	down	Pectinesterase/pectinesterase inhibitor U1 OS=Solanum lycopersicum OX=4081 GN=PMEU1 PE=2 SV=1
evm.TU.Gh_A01G1487	11.2137	15.5991	2.91715	2.93854	3.39979e-07	-2.46606	down	Peroxidase 43 OS=Arabidopsis thaliana OX=3702 GN=PER43 PE=3 SV=2
evm.TU.Gh_D01G1726	13.1837	20.3168	5.22205	3.8805	0.000781251	-2.12882	down	Peroxidase 43 OS=Arabidopsis thaliana OX=3702 GN=PER43 PE=3 SV=2
evm.TU.Gh_A09G1803	24.8001	30.6192	15.2432	3.82948	0.00176053	-1.7983	down	Pectate lyase 15 OS=Arabidopsis thaliana OX=3702 GN=At4g13710 PE=2 SV=1
evm.TU.Gh_D09G1925	30.6604	35.0488	14.9475	3.10115	6.82429e-06	-2.12168	down	Pectate lyase 15 OS=Arabidopsis thaliana OX=3702 GN=At4g13710 PE=2 SV=1
evm.TU.Gh_D06G0304	21.6276	17.0538	9.51603	12.4373	0.00146841	-1.09699	down	Pectin methyltransferase QUA2 OS=Arabidopsis thaliana OX=3702 GN=QUA2 PE=1 SV=2
evm.TU.Gh_A10G0735	10.6404	8.67162	5.39292	5.90995	0.00157503	-1.04968	down	Pectinesterase/pectinesterase inhibitor 51 OS=Arabidopsis thaliana OX=3702 GN=PME51 PE=2 SV=1
evm.TU.Gh_A02G0866	15.5262	12.0275	5.60893	6.73892	0.000258078	-1.2938	down	Probable xyloglucan endotransglucosylase/hydrolase protein 23 OS=Arabidopsis thaliana OX=3702 GN=XTH23 PE=2 SV=1
evm.TU.Gh_A05G3992	133.885	136.789	46.4692	83.6834	0.000481418	-1.30705	down	Probable xyloglucan endotransglucosylase/hydrolase protein 23 OS=Arabidopsis thaliana OX=3702 GN=XTH23 PE=2 SV=1
evm.TU.Gh_D05G3929	170.543	167.044	40.1235	65.5597	4.08525e-07	-1.90753	down	Probable xyloglucan endotransglucosylase/hydrolase protein 23 OS=Arabidopsis thaliana OX=3702 GN=XTH23 PE=2 SV=1
evm.TU.Gh_A02G1347	11.0755	5.55681	0.735728	1.399	0.00736556	-3.21308	down	Probable xyloglucan endotransglucosylase/hydrolase protein 25 OS=Arabidopsis thaliana OX=3702 GN=XTH25 PE=2 SV=2
evm.TU.Gh_A08G1784	10.1348	9.03175	4.9941	5.77869	0.00241692	-1.11257	down	Probable xyloglucan endotransglucosylase/hydrolase protein 32 OS=Arabidopsis thaliana OX=3702 GN=XTH32 PE=2 SV=1
evm.TU.Gh_A02G1426	245.216	174.248	119.29	80.5719	0.0034808	-1.37936	down	Probable xyloglucan endotransglucosylase/hydrolase protein 6 OS=Arabidopsis thaliana OX=3702 GN=XTH6 PE=2 SV=2
evm.TU.Gh_D03G0294	187.637	151.206	118.382	72.317	0.00737791	-1.0996	down	Probable xyloglucan endotransglucosylase/hydrolase protein 6 OS=Arabidopsis thaliana OX=3702 GN=XTH6 PE=2 SV=2
evm.TU.Gh_D11G2065	188.578	147.179	51.9756	35.0598	2.61454e-09	-2.20918	down	Probable xyloglucan endotransglucosylase/hydrolase protein 6 OS=Arabidopsis thaliana OX=3702 GN=XTH6 PE=2 SV=2
evm.TU.Gh_A11G1910	195.796	264.267	62.2408	41.4755	9.0132e-08	-2.39687	down	Probable xyloglucan endotransglucosylase/hydrolase protein 6 OS=Arabidopsis thaliana OX=3702 GN=XTH6 PE=2 SV=2
Gossypium_hirsutum_newGene_2945	17.7037	15.4758	3.80672	0.787942	5.96718e-11	-3.098	down	Probable xyloglucan endotransglucosylase/hydrolase protein 7 OS=Arabidopsis thaliana OX=3702 GN=XTH7 PE=2 SV=2
evm.TU.Gh_A11G0455	41.945	44.5471	8.46307	3.8036	2.74935e-23	-3.07591	down	Probable xyloglucan endotransglucosylase/hydrolase protein 7 OS=Arabidopsis thaliana OX=3702 GN=XTH7 PE=2 SV=2
evm.TU.Gh_Sca010556G01	46.4566	36.7272	6.9066	3.15708	1.639e-16	-3.31191	down	Probable xyloglucan endotransglucosylase/hydrolase protein 7 OS=Arabidopsis thaliana OX=3702 GN=XTH7 PE=2 SV=2
evm.TU.Gh_D07G0344	6.76279	6.29871	3.10815	3.75581	0.000264612	-1.21999	down	Probable xyloglucan glycosyltransferase 5 OS=Arabidopsis thaliana OX=3702 GN=CSLC5 PE=1 SV=1
evm.TU.Gh_A07G2229	8.54388	9.52653	4.38131	4.52029	3.30592e-05	-1.29951	down	Probable xyloglucan glycosyltransferase 6 OS=Arabidopsis thaliana OX=3702 GN=CSLC6 PE=1 SV=1
evm.TU.Gh_A03G1652	6.76635	12.4914	1.8657	2.39876	0.00980249	-2.44812	down	Protein IRX15-LIKE OS=Arabidopsis thaliana OX=3702 GN=IRX15-L PE=2 SV=1
evm.TU.Gh_D04G1623	197.397	218.149	39.9114	29.0172	6.17043e-13	-2.87445	down	Proline-rich protein 4 OS=Arabidopsis thaliana OX=3702 GN=PRP4 PE=2 SV=1
evm.TU.Gh_A04G1048	74.7335	107.32	36.2762	24.6825	0.000289909	-1.84756	down	Proline-rich protein 4 OS=Arabidopsis thaliana OX=3702 GN=PRP4 PE=2 SV=1
evm.TU.Gh_D10G2243	8.31824	10.1159	5.74788	3.90603	0.00639518	-1.21576	down	Actin OS=Gossypium hirsutum OX=3635 PE=3 SV=1
evm.TU.Gh_D13G2388	13.4862	17.1535	6.15519	4.9078	6.93033e-08	-1.68102	down	Actin-depolymerizing factor 1 OS=Petunia hybrida OX=4102 GN=ADF1 PE=2 SV=1
evm.TU.Gh_D03G1240	31.3881	24.372	9.08062	13.8204	0.000322907	-1.66556	down	Actin-depolymerizing factor 1 OS=Petunia hybrida OX=4102 GN=ADF1 PE=2 SV=1
evm.TU.Gh_A13G1989	53.9529	56.006	24.3437	23.0287	1.91835e-06	-1.48862	down	Actin-depolymerizing factor 1 OS=Petunia hybrida OX=4102 GN=ADF1 PE=2 SV=1
evm.TU.Gh_A10G2259	12.2589	14.477	6.5861	6.00687	9.62475e-06	-1.38733	down	Kinesin-like protein KIN-13B OS=Arabidopsis thaliana OX=3702 GN=KIN13B PE=1 SV=1
evm.TU.Gh_D05G2346	10.136	13.3164	7.49613	6.10549	0.00518181	-1.01737	down	Probable F-actin-capping protein subunit beta OS=Arabidopsis thaliana OX=3702 GN=At1g71790 PE=1 SV=1
evm.TU.Gh_A05G2093	5.54711	8.70118	3.2967	3.18054	0.000303504	-1.36063	down	Probable F-actin-capping protein subunit beta OS=Arabidopsis thaliana OX=3702 GN=At1g71790 PE=1 SV=1
evm.TU.Gh_A05G0193	10.428	16.1758	3.36475	1.5779	1.9306e-06	-2.64761	down	Profilin-2 OS=Corylus avellana OX=13451 PE=1 SV=1
evm.TU.Gh_D05G0266	25.7729	31.7023	4.9627	2.63043	7.10545e-17	-3.17884	down	Profilin-2 OS=Corylus avellana OX=13451 PE=1 SV=1
evm.TU.Gh_Sca098530G01	11.3954	16.8187	3.0023	2.84926	1.11179e-05	-2.52098	down	Profilin-4 OS=Corylus avellana OX=13451 PE=1 SV=1
evm.TU.Gh_A03G1585	100.907	128.466	66.4909	41.9599	0.000773919	-1.34948	down	Tubulin alpha chain OS=Prunus dulcis OX=3755 GN=TUBA PE=2 SV=1
evm.TU.Gh_D02G2420	130.645	162.757	86.7315	56.5777	0.00252415	-1.29441	down	Tubulin alpha chain OS=Prunus dulcis OX=3755 GN=TUBA PE=2 SV=1
evm.TU.Gh_A02G0819	54.4877	59.1927	37.8574	20.6546	0.000639417	-1.22591	down	Tubulin alpha chain OS=Prunus dulcis OX=3755 GN=TUBA PE=2 SV=1
evm.TU.Gh_D04G1558	38.9852	40.9531	16.5067	8.81432	1.48114e-09	-1.91843	down	Tubulin alpha-2 chain OS=Gossypium hirsutum OX=3635 PE=2 SV=1
evm.TU.Gh_A04G1008	25.3474	32.1341	19.2611	11.5099	0.00460119	-1.16981	down	Tubulin alpha-4 chain OS=Gossypium hirsutum OX=3635 PE=2 SV=1
evm.TU.Gh_A11G2672	12.5567	8.92301	3.62929	1.59078	1.54886e-05	-2.32979	down	Tubulin alpha-5 chain OS=Arabidopsis thaliana OX=3702 GN=TUBA5 PE=1 SV=2
evm.TU.Gh_A11G2095	366.479	356.143	156.087	108.452	0.000211239	-1.72076	down	Tubulin alpha-6 chain OS=Zea mays OX=4577 GN=TUBA6 PE=2 SV=1
evm.TU.Gh_D11G2411	21.4292	26.1362	8.12713	4.44383	3.76458e-05	-2.10923	down	Tubulin alpha-6 chain OS=Zea mays OX=4577 GN=TUBA6 PE=2 SV=1
evm.TU.Gh_Sca012883G01	227.921	266.629	136.987	121.882	0.0031233	-1.20695	down	Tubulin beta-1 chain (Fragment) OS=Avena sativa OX=4498 GN=TUBB1 PE=2 SV=1
evm.TU.Gh_D11G3344	62.5254	63.336	26.7683	21.0821	1.39117e-06	-1.67507	down	Tubulin beta-4 chain OS=Eleusine indica OX=29674 GN=TUBB4 PE=2 SV=1
evm.TU.Gh_A11G2742	50.859	51.4931	25.5935	20.8601	3.41102e-05	-1.41196	down	Tubulin beta-4 chain OS=Eleusine indica OX=29674 GN=TUBB4 PE=2 SV=1
evm.TU.Gh_A05G3802	27.1962	23.5759	12.5389	8.12536	4.49156e-07	-1.5668	down	Tubulin beta-6 chain OS=Gossypium hirsutum OX=3635 PE=2 SV=1
evm.TU.Gh_D05G1777	67.4391	69.2014	32.7366	20.4944	3.63412e-06	-1.63516	down	Tubulin beta-6 chain OS=Gossypium hirsutum OX=3635 PE=2 SV=1
evm.TU.Gh_A06G0038	8.93689	10.592	4.93091	4.76882	0.000228719	-1.2824	down	Tubulin beta-6 chain OS=Gossypium hirsutum OX=3635 PE=2 SV=1
evm.TU.Gh_A03G0129	24.0161	23.6901	12.693	11.6324	6.9365e-05	-1.25244	down	Tubulin beta-7 chain OS=Gossypium hirsutum OX=3635 PE=2 SV=1
evm.TU.Gh_D03G1452	37.2722	36.2405	14.9024	13.6795	2.08308e-07	-1.64211	down	Tubulin beta-7 chain OS=Gossypium hirsutum OX=3635 PE=2 SV=1
Gossypium_hirsutum_newGene_11677	0.791137	0.674306	101.929	72.4068	1.68781e-19	6.5828	up	Extensin-like region
Gossypium_hirsutum_newGene_9701	1.9991	0.692539	22.7777	15.1146	2.17116e-06	3.50519	up	Extensin-like region
Gossypium_hirsutum_newGene_3932	0.209357	0.219955	65.9325	105.831	1.22588e-17	8.22363	up	Extensin-like region
Gossypium_hirsutum_newGene_16022	0	0	48.3645	31.6447	9.29247e-18	Inf	up	Extensin-like region
Gossypium_hirsutum_newGene_31920	2.96635	1.09172	36.3791	22.164	0.00010243	3.52475	up	Extensin-like region;; Pollen proteins Ole e I like
evm.TU.Gh_D02G0169	1.58055	0.864935	28.1878	18.254	7.57112e-07	3.96951	up	Extensin-like region;; Pollen proteins Ole e I like
Gossypium_hirsutum_newGene_9697	2.33782	2.91518	30.6362	23.694	3.35832e-12	3.09315	up	Extensin-like region;; Protein of unknown function (DUF2688)
evm.TU.Gh_A12G1619	8.17707	8.94388	21.0967	24.9596	0.000278972	1.16154	up	Expansin-A1 OS=Arabidopsis thaliana OX=3702 GN=EXPA1 PE=2 SV=1
evm.TU.Gh_D13G0200	0.708643	0.789069	16.0777	20.215	3.16406e-25	4.30032	up	Expansin-A4 OS=Arabidopsis thaliana OX=3702 GN=EXPA4 PE=1 SV=1
evm.TU.Gh_A13G0185	0.823824	0.704516	15.9901	22.7914	1.28223e-14	4.06068	up	Expansin-A4 OS=Arabidopsis thaliana OX=3702 GN=EXPA4 PE=1 SV=1
evm.TU.Gh_Sca014110G01	0	0	46.7911	62.493	1.98697e-40	Inf	up	Expansin-like B1 OS=Arabidopsis thaliana OX=3702 GN=EXLB1 PE=2 SV=2
evm.TU.Gh_D08G1777	0.144754	0.102902	117.274	166.008	2.50031e-42	9.58506	up	Expansin-like B1 OS=Arabidopsis thaliana OX=3702 GN=EXLB1 PE=2 SV=2
evm.TU.Gh_A08G1477	0	0	27.4837	13.0833	1.15975e-07	Inf	up	Expansin-like B1 OS=Arabidopsis thaliana OX=3702 GN=EXLB1 PE=2 SV=2
evm.TU.Gh_A08G2398	1.48241	1.52237	10.0794	6.81828	9.095e-05	1.94025	up	Pectin acetylesterase 8 OS=Arabidopsis thaliana OX=3702 GN=PAE8 PE=2 SV=1
evm.TU.Gh_A11G0727	0.043337	0.077089	16.3555	17.2948	1.1359e-62	7.54127	up	Pectinesterase 2 OS=Citrus sinensis OX=2711 GN=PECS-2.1 PE=2 SV=1
evm.TU.Gh_D02G0695	10.6592	7.72629	20.2651	27.3932	0.00397968	1.09267	up	Peroxidase 12 OS=Arabidopsis thaliana OX=3702 GN=PER12 PE=1 SV=1
evm.TU.Gh_D06G1200	15.639	7.46614	48.1409	48.5892	2.19115e-08	1.74356	up	Peroxidase 12 OS=Arabidopsis thaliana OX=3702 GN=PER12 PE=1 SV=1
evm.TU.Gh_A08G0714	26.9112	44.2604	267.994	179.915	0.000213942	2.36227	up	Peroxidase 15 OS=Ipomoea batatas OX=4120 GN=pod PE=1 SV=1
evm.TU.Gh_D08G0832	67.5826	81.4071	622.948	464.667	4.2551e-07	2.60881	up	Peroxidase 15 OS=Ipomoea batatas OX=4120 GN=pod PE=1 SV=1
evm.TU.Gh_D03G1382	23.8696	18.0338	101.506	79.8024	9.4663e-07	1.83942	up	Peroxidase 4 OS=Vitis vinifera OX=29760 GN=GSVIVT00023967001 PE=1 SV=1
evm.TU.Gh_A02G1466	1.26166	0.461899	46.8941	26.4903	7.27171e-06	4.99579	up	Peroxidase 51 OS=Arabidopsis thaliana OX=3702 GN=PER51 PE=2 SV=1
evm.TU.Gh_D04G0130	0.420717	0.014194	33.0598	25.4504	6.0538e-36	6.7538	up	Peroxidase 52 OS=Arabidopsis thaliana OX=3702 GN=PER52 PE=2 SV=1
evm.TU.Gh_A05G3489	0.651749	0.312035	30.4995	21.0656	6.08536e-13	5.42412	up	Peroxidase 52 OS=Arabidopsis thaliana OX=3702 GN=PER52 PE=2 SV=1
evm.TU.Gh_A08G2028	0.402104	0.37939	23.7361	71.7771	0.00366563	6.51644	up	Peroxidase 53 OS=Arabidopsis thaliana OX=3702 GN=PER53 PE=1 SV=1
evm.TU.Gh_D03G0246	0.234253	0.20842	43.1051	24.2392	4.35954e-08	6.78044	up	Peroxidase 73 OS=Arabidopsis thaliana OX=3702 GN=PER73 PE=1 SV=1
evm.TU.Gh_D12G1297	2.71786	2.60582	20.7483	28.8218	5.82737e-11	2.93511	up	Pectinesterase/pectinesterase inhibitor 7 OS=Arabidopsis thaliana OX=3702 GN=PME7 PE=2 SV=1
evm.TU.Gh_A08G1387	0.47669	0.429604	16.8421	16.032	8.27549e-31	4.41005	up	Probable xyloglucan endotransglucosylase/hydrolase protein 30 OS=Arabidopsis thaliana OX=3702 GN=XTH30 PE=2 SV=2
evm.TU.Gh_D08G1682	2.57914	0.992575	18.1376	16.2641	7.30616e-18	2.93869	up	Probable xyloglucan endotransglucosylase/hydrolase protein 30 OS=Arabidopsis thaliana OX=3702 GN=XTH30 PE=2 SV=2
evm.TU.Gh_A11G0556	5.42546	10.1739	89.6753	95.8377	4.108e-23	3.37561	up	Probable xyloglucan endotransglucosylase/hydrolase protein B OS=Phaseolus angularis OX=3914 GN=XTHB PE=2 SV=1
evm.TU.Gh_D11G0639	8.3649	13.8019	42.9798	45.441	1.60117e-08	1.75551	up	Probable xyloglucan endotransglucosylase/hydrolase protein B OS=Phaseolus angularis OX=3914 GN=XTHB PE=2 SV=1
evm.TU.Gh_D02G2297	1.47691	2.20316	18.9087	21.0598	1.70539e-27	3.39277	up	Actin-101 OS=Solanum tuberosum OX=4113 GN=AC101 PE=3 SV=1
evm.TU.Gh_D01G0008	3.55899	2.37233	17.7169	12.3934	0.000337983	2.12228	up	Actin-101 OS=Solanum tuberosum OX=4113 GN=AC101 PE=3 SV=1
evm.TU.Gh_A03G1858	0.423309	1.08971	8.91532	8.98799	7.0274e-19	3.3805	up	Actin-101 OS=Solanum tuberosum OX=4113 GN=AC101 PE=3 SV=1
evm.TU.Gh_A01G0009	3.79776	2.03156	18.2774	11.5631	0.00479654	2.17228	up	Actin-101 OS=Solanum tuberosum OX=4113 GN=AC101 PE=3 SV=1

## Sheet: Plant hormone
#ID	TRV1-1_FPKM	TRV1-2_FPKM	VR1-1_FPKM	VR1-2_FPKM	FDR	log2FC	regulated	Swiss-Prot_annotation
evm.TU.Gh_D08G0415	6.80668	9.79521	0.143393	0.808827	1.85566e-10	-4.35288	down	Allene oxide cyclase, chloroplastic OS=Oryza sativa subsp. japonica OX=39947 GN=AOC PE=1 SV=1
evm.TU.Gh_D08G0412	12.1096	16.7083	3.56342	4.46793	1.15134e-06	-2.14858	down	Allene oxide cyclase, chloroplastic OS=Oryza sativa subsp. japonica OX=39947 GN=AOC PE=1 SV=1
evm.TU.Gh_A08G0315	18.6875	13.8261	3.70134	8.2074	0.00173403	-1.69983	down	Allene oxide cyclase, chloroplastic OS=Oryza sativa subsp. japonica OX=39947 GN=AOC PE=1 SV=1
evm.TU.Gh_D08G0414	45.1261	69.3454	5.85109	12.641	2.83169e-06	-3.07791	down	Allene oxide cyclase, chloroplastic OS=Oryza sativa subsp. japonica OX=39947 GN=AOC PE=1 SV=1
evm.TU.Gh_D08G0413	13.1726	16.3287	3.62824	4.15474	4.92919e-10	-2.23439	down	Allene oxide cyclase, chloroplastic OS=Oryza sativa subsp. japonica OX=39947 GN=AOC PE=1 SV=1
evm.TU.Gh_A08G0314	13.791	12.0425	4.819	4.5807	7.33428e-06	-1.64557	down	Allene oxide cyclase, chloroplastic OS=Oryza sativa subsp. japonica OX=39947 GN=AOC PE=1 SV=1
evm.TU.Gh_A11G0886	5.55323	7.70717	2.56936	0.784407	3.21119e-08	-2.12671	down	Auxin response factor 18 OS=Arabidopsis thaliana OX=3702 GN=ARF18 PE=1 SV=1
evm.TU.Gh_A10G0412	16.6019	14.4829	8.45999	9.35969	0.0045819	-1.01524	down	Auxin response factor 6 OS=Arabidopsis thaliana OX=3702 GN=ARF6 PE=1 SV=2
evm.TU.Gh_D01G2215	13.749	10.7222	7.24297	6.142	0.00337441	-1.12109	down	Auxin transporter-like protein 2 OS=Medicago truncatula OX=3880 GN=LAX2 PE=2 SV=1
evm.TU.Gh_A04G0767	45.7767	41.9637	24.4792	20.2044	0.000311795	-1.24649	down	Auxin transporter-like protein 2 OS=Medicago truncatula OX=3880 GN=LAX2 PE=2 SV=1
evm.TU.Gh_D09G1548	10.8997	10.6465	7.34252	4.05813	0.000706697	-1.21213	down	Auxin transporter-like protein 2 OS=Medicago truncatula OX=3880 GN=LAX2 PE=2 SV=1
evm.TU.Gh_A06G0351	11.5298	11.5961	5.81765	2.77031	8.02718e-08	-1.69616	down	Auxin transporter-like protein 3 OS=Medicago truncatula OX=3880 GN=LAX3 PE=2 SV=1
evm.TU.Gh_D06G0382	10.8418	11.1278	6.95631	4.01744	8.00555e-05	-1.27118	down	Auxin transporter-like protein 3 OS=Medicago truncatula OX=3880 GN=LAX3 PE=2 SV=1
evm.TU.Gh_A08G2485	155.469	88.0889	21.5046	37.3668	0.00304289	-2.24247	down	Auxin-induced protein 22B OS=Vigna radiata var. radiata OX=3916 GN=AUX22B PE=2 SV=1
evm.TU.Gh_A07G2154	96.0194	59.4459	13.4684	30.714	0.00613331	-2.19962	down	Auxin-induced protein 22D OS=Vigna radiata var. radiata OX=3916 GN=AUX22D PE=2 SV=1
evm.TU.Gh_D08G0665	130.737	82.7942	26.3427	38.603	0.00219604	-1.99115	down	Auxin-induced protein 22D OS=Vigna radiata var. radiata OX=3916 GN=AUX22D PE=2 SV=1
evm.TU.Gh_D07G2124	101.165	73.2842	19.4797	43.2766	0.000631667	-1.70823	down	Auxin-induced protein 22D OS=Vigna radiata var. radiata OX=3916 GN=AUX22D PE=2 SV=1
evm.TU.Gh_Sca006585G01	17.5008	21.3958	9.5918	6.6592	9.56006e-07	-1.52787	down	Auxin-induced protein AUX28 OS=Glycine max OX=3847 GN=AUX28 PE=2 SV=1
evm.TU.Gh_D11G1320	15.8251	19.97	5.84311	4.39221	1.58145e-09	-2.06701	down	Auxin-induced protein AUX28 OS=Glycine max OX=3847 GN=AUX28 PE=2 SV=1
evm.TU.Gh_A11G1164	32.7607	41.5901	18.6332	10.7433	7.1864e-06	-1.654	down	Auxin-induced protein AUX28 OS=Glycine max OX=3847 GN=AUX28 PE=2 SV=1
evm.TU.Gh_D07G2125	32.2824	29.8403	19.6834	14.0156	0.000463673	-1.15412	down	Auxin-induced protein AUX28 OS=Glycine max OX=3847 GN=AUX28 PE=2 SV=1
evm.TU.Gh_A02G0341	27.6562	37.6702	21.0727	13.9689	0.00967246	-1.17081	down	Auxin-responsive protein IAA14 OS=Arabidopsis thaliana OX=3702 GN=IAA14 PE=1 SV=2
evm.TU.Gh_A05G1067	10.5672	7.71596	4.64706	3.77157	0.000878675	-1.38189	down	Auxin-responsive protein IAA16 OS=Arabidopsis thaliana OX=3702 GN=IAA16 PE=1 SV=1
evm.TU.Gh_A08G2136	9.31641	11.6032	4.11585	3.81184	4.42687e-05	-1.69682	down	Auxin-responsive protein IAA16 OS=Arabidopsis thaliana OX=3702 GN=IAA16 PE=1 SV=1
evm.TU.Gh_D05G1254	29.7912	34.0024	11.6477	12.127	1.61819e-07	-1.69838	down	Auxin-responsive protein IAA27 OS=Arabidopsis thaliana OX=3702 GN=IAA27 PE=1 SV=1
evm.TU.Gh_A05G1076	43.5427	54.2514	17.2112	18.6155	3.02466e-07	-1.72363	down	Auxin-responsive protein IAA27 OS=Arabidopsis thaliana OX=3702 GN=IAA27 PE=1 SV=1
evm.TU.Gh_D11G0844	51.7159	45.9654	24.9064	21.167	1.45518e-05	-1.35729	down	Auxin-responsive protein SAUR36 OS=Arabidopsis thaliana OX=3702 GN=SAUR36 PE=2 SV=1
evm.TU.Gh_A05G1145	14.3707	23.485	6.023	6.59644	0.00677512	-1.85643	down	Auxin-responsive protein SAUR50 OS=Helianthus annuus OX=4232 PE=3 SV=1
evm.TU.Gh_D08G1639	102.85	77.9756	13.6538	22.8065	7.29065e-10	-2.58352	down	Abscisic acid 8&apos;-hydroxylase 1 OS=Arabidopsis thaliana OX=3702 GN=CYP707A1 PE=2 SV=1
evm.TU.Gh_A08G1344	89.9013	71.118	18.6927	18.4754	2.46889e-10	-2.32263	down	Abscisic acid 8&apos;-hydroxylase 1 OS=Arabidopsis thaliana OX=3702 GN=CYP707A1 PE=2 SV=1
evm.TU.Gh_D10G2388	22.0859	20.7105	12.5536	9.29101	0.000291059	-1.24171	down	Abscisic acid receptor PYL5 OS=Arabidopsis thaliana OX=3702 GN=PYL5 PE=1 SV=1
evm.TU.Gh_A07G0773	87.1583	92.0047	30.8051	34.5352	1.65176e-06	-1.64438	down	1-aminocyclopropane-1-carboxylate oxidase 1 OS=Petunia hybrida OX=4102 GN=ACO1 PE=1 SV=1
evm.TU.Gh_D09G0145	30.8934	44.1038	17.4386	8.37012	0.00148242	-1.80364	down	Gibberellin-regulated protein 4 OS=Arabidopsis thaliana OX=3702 GN=GASA4 PE=1 SV=2
evm.TU.Gh_A09G0153	22.5211	37.0178	11.2784	3.77645	0.00630679	-2.2437	down	Gibberellin-regulated protein 4 OS=Arabidopsis thaliana OX=3702 GN=GASA4 PE=1 SV=2
evm.TU.Gh_D05G0197	16.4844	15.0291	4.46672	3.78993	6.47253e-13	-2.20463	down	DELLA protein GAI OS=Arabidopsis thaliana OX=3702 GN=GAI PE=1 SV=1
evm.TU.Gh_A05G0135	20.6796	17.7638	7.3506	6.40168	8.56846e-09	-1.75655	down	DELLA protein GAI OS=Arabidopsis thaliana OX=3702 GN=GAI PE=1 SV=1
evm.TU.Gh_D06G0411	35.0273	37.118	15.6149	9.29011	8.07939e-08	-1.7262	down	IAA-amino acid hydrolase ILR1-like 6 OS=Arabidopsis thaliana OX=3702 GN=ILL6 PE=1 SV=2
evm.TU.Gh_A06G0381	20.7303	28.7873	14.3827	14.3379	0.00850331	-1.04768	down	IAA-amino acid hydrolase ILR1-like 6 OS=Arabidopsis thaliana OX=3702 GN=ILL6 PE=1 SV=2
evm.TU.Gh_D08G1285	66.5344	60.3854	31.2087	27.5311	5.29888e-05	-1.38556	down	Probable indole-3-pyruvate monooxygenase YUCCA10 OS=Arabidopsis thaliana OX=3702 GN=YUC10 PE=2 SV=1
evm.TU.Gh_A08G1012	27.9314	25.0831	6.19254	4.69262	6.12498e-17	-2.55564	down	Probable indole-3-pyruvate monooxygenase YUCCA10 OS=Arabidopsis thaliana OX=3702 GN=YUC10 PE=2 SV=1
evm.TU.Gh_D05G1032	12.2772	13.604	5.52562	4.60796	7.06633e-07	-1.60416	down	Probable protein phosphatase 2C 26 OS=Arabidopsis thaliana OX=3702 GN=At2g30170 PE=2 SV=2
evm.TU.Gh_A08G1843	9.4227	12.6222	5.85438	6.25602	0.00231896	-1.08271	down	Probable protein phosphatase 2C 34 OS=Arabidopsis thaliana OX=3702 GN=At3g05640 PE=2 SV=1
evm.TU.Gh_D02G0555	13.4766	13.054	4.37528	4.41888	2.71285e-08	-1.85235	down	Probable protein phosphatase 2C 34 OS=Arabidopsis thaliana OX=3702 GN=At3g05640 PE=2 SV=1
evm.TU.Gh_D05G3363	54.5932	55.5267	23.9999	26.9313	1.37273e-05	-1.38898	down	Probable protein phosphatase 2C 39 OS=Arabidopsis thaliana OX=3702 GN=At3g15260 PE=2 SV=1
evm.TU.Gh_A02G1712	27.867	31.4488	13.5654	12.8654	0.000295997	-1.24839	down	Probable protein phosphatase 2C 47 OS=Arabidopsis thaliana OX=3702 GN=At3g51470 PE=1 SV=1
evm.TU.Gh_A04G0881	32.5316	29.3208	9.72313	12.9406	1.92781e-06	-1.51072	down	Probable protein phosphatase 2C 58 OS=Arabidopsis thaliana OX=3702 GN=At4g28400 PE=2 SV=1
evm.TU.Gh_A05G0515	11.1342	10.4467	1.00464	6.57128	0.0039048	-1.81788	down	Probable protein phosphatase 2C 59 OS=Arabidopsis thaliana OX=3702 GN=WIN2 PE=1 SV=1
evm.TU.Gh_A11G1975	7.64639	5.95383	3.80198	4.11019	0.00728112	-1.04665	down	Probable protein phosphatase 2C 63 OS=Arabidopsis thaliana OX=3702 GN=At4g33920 PE=2 SV=1
evm.TU.Gh_A13G2104	15.9649	13.0758	5.63124	10.199	0.00659719	-1.11716	down	Probable protein phosphatase 2C 63 OS=Arabidopsis thaliana OX=3702 GN=At4g33920 PE=2 SV=1
evm.TU.Gh_A09G0413	6.52976	4.61393	3.15677	1.83989	0.00185554	-1.63693	down	Probable protein phosphatase 2C 63 OS=Arabidopsis thaliana OX=3702 GN=At4g33920 PE=2 SV=1
evm.TU.Gh_D02G2254	71.7785	87.4013	50.5072	41.2514	0.00556109	-1.06182	down	Probable protein phosphatase 2C 64 OS=Arabidopsis thaliana OX=3702 GN=At4g38520 PE=2 SV=1
evm.TU.Gh_A12G0491	12.6115	16.5458	5.89356	6.14586	8.69723e-07	-1.58606	down	Protein ABA DEFICIENT 4, chloroplastic OS=Arabidopsis thaliana OX=3702 GN=ABA4 PE=2 SV=1
evm.TU.Gh_D12G0499	6.81199	9.48333	3.78474	4.0863	0.00339478	-1.24758	down	Protein ABA DEFICIENT 4, chloroplastic OS=Arabidopsis thaliana OX=3702 GN=ABA4 PE=2 SV=1
evm.TU.Gh_D06G0810 GhJAZ1a-D	8.53972	6.92666	2.52203	3.16534	2.13494e-06	-2.02508	down	Protein TIFY 10A GhJAZ1a-D
evm.TU.Gh_A06G0705 GhJAZ1a-A	33.7873	34.7471	9.66713	18.9876	8.0721e-06	-1.49491	down	Protein TIFY 10A GhJAZ1a-A
evm.TU.Gh_A10G2244 GhJAZ5-A	41.2168	51.5577	13.7758	24.2538	2.21359e-05	-1.56072	down	Protein TIFY 11B GhJAZ5-A
evm.TU.Gh_D10G0531 GhJAZ5-D	73.5381	94.3048	15.7394	32.8069	1.13477e-06	-2.06946	down	Protein TIFY 11B GhJAZ5-D
evm.TU.Gh_D05G3842 GhJAZ7-D	78.5604	65.1236	7.12437	22.4136	4.31564e-17	-2.52699	down	Protein TIFY 5A GhJAZ7-D
evm.TU.Gh_A05G1241 GhJAZ7-A	82.5901	62.594	6.97955	17.0148	2.91514e-18	-2.63027	down	Protein TIFY 5A GhJAZ7-A
evm.TU.Gh_A05G2675 GhJAZ4-A	55.5607	65.2005	33.6085	33.6517	0.00227431	-1.1028	down	Protein TIFY 6B GhJAZ4-A
evm.TU.Gh_D05G2975 GhJAZ4-D	42.7992	52.8969	25.1641	27.3108	0.00105579	-1.12659	down	Protein TIFY 6B GhJAZ4-D
evm.TU.Gh_A01G1225 GhJAZ9-A	28.7073	44.9411	4.34837	14.6784	0.00282654	-2.23003	down	Protein TIFY 6B GhJAZ9-A
evm.TU.Gh_D09G1609	20.6579	24.064	9.89984	8.3469	3.43194e-07	-1.62648	down	Two-component response regulator ARR6 OS=Arabidopsis thaliana OX=3702 GN=ARR6 PE=1 SV=2
evm.TU.Gh_A09G2398	49.5641	39.439	16.962	15.2662	8.51953e-08	-1.72753	down	Two-component response regulator ARR6 OS=Arabidopsis thaliana OX=3702 GN=ARR6 PE=1 SV=2
evm.TU.Gh_Sca013634G01	84.3779	87.5567	42.0232	52.1421	0.00435241	-1.14266	down	Two-component response regulator-like APRR5 OS=Arabidopsis thaliana OX=3702 GN=APRR5 PE=1 SV=2
evm.TU.Gh_D05G3868	11.3853	13.2122	5.92874	5.04061	5.3389e-06	-1.41856	down	Two-component response regulator-like APRR7 OS=Arabidopsis thaliana OX=3702 GN=APRR7 PE=1 SV=1
Gossypium_hirsutum_newGene_2452	2.19202	2.96657	14.1559	13.6239	5.12768e-06	2.13346	up	Allene oxide cyclase 4, chloroplastic OS=Arabidopsis thaliana OX=3702 GN=AOC4 PE=2 SV=1
evm.TU.Gh_A12G1551	6.43263	2.41432	25.5349	21.5879	7.1792e-08	2.0472	up	Allene oxide cyclase, chloroplastic OS=Oryza sativa subsp. japonica OX=39947 GN=AOC PE=1 SV=1
evm.TU.Gh_A06G0112	0.018509	0	12.7267	9.91074	2.62832e-35	9.32154	up	Allene oxide synthase 1, chloroplastic OS=Solanum lycopersicum OX=4081 GN=AOS1 PE=2 SV=1
evm.TU.Gh_D06G0091	0.011539	0.07404	58.3496	47.2283	2.97865e-51	9.2429	up	Allene oxide synthase 2, chloroplastic OS=Solanum lycopersicum OX=4081 GN=AOS2 PE=1 SV=1
evm.TU.Gh_D05G0755	2.05164	2.7868	6.17756	6.99599	0.00313575	1.01511	up	Auxin response factor 4 OS=Arabidopsis thaliana OX=3702 GN=ARF4 PE=1 SV=1
evm.TU.Gh_A11G1231	2.99238	2.71599	7.23371	7.45937	0.00224217	1.19098	up	Auxin-responsive protein IAA11 OS=Arabidopsis thaliana OX=3702 GN=IAA11 PE=1 SV=1
evm.TU.Gh_D05G0472	1.57699	1.53861	5.95735	6.12173	2.17931e-06	1.72165	up	Auxin-responsive protein IAA18 OS=Arabidopsis thaliana OX=3702 GN=IAA18 PE=1 SV=2
evm.TU.Gh_A05G1092	3.30208	4.01421	10.3728	9.52272	0.000150638	1.22222	up	Auxin-responsive protein IAA26 OS=Arabidopsis thaliana OX=3702 GN=IAA26 PE=1 SV=2
evm.TU.Gh_D12G1010	3.62661	4.13581	19.1082	16.4677	6.37248e-06	1.91345	up	Auxin-responsive protein SAUR36 OS=Arabidopsis thaliana OX=3702 GN=SAUR36 PE=2 SV=1
evm.TU.Gh_A12G1989	0.154485	0.159694	4.09784	2.33776	0.000657261	3.84371	up	Auxin-responsive protein SAUR36 OS=Arabidopsis thaliana OX=3702 GN=SAUR36 PE=2 SV=1
evm.TU.Gh_D08G1506	1.54746	1.2891	7.93731	5.95613	0.000995095	2.00264	up	Auxin-responsive protein SAUR36 OS=Arabidopsis thaliana OX=3702 GN=SAUR36 PE=2 SV=1
evm.TU.Gh_Sca081609G01	83.4072	81.4803	197.092	232.591	0.00165115	1.10471	up	1-aminocyclopropane-1-carboxylate oxidase 3 OS=Petunia hybrida OX=4102 GN=ACO3 PE=3 SV=1
evm.TU.Gh_A07G0774	2.54423	3.98189	73.7197	40.5798	0.000502169	3.71741	up	1-aminocyclopropane-1-carboxylate oxidase 3 OS=Petunia hybrida OX=4102 GN=ACO3 PE=3 SV=1
evm.TU.Gh_A07G0775	2.23702	2.10133	26.6611	21.6019	1.31041e-17	3.20394	up	1-aminocyclopropane-1-carboxylate oxidase 3 OS=Petunia hybrida OX=4102 GN=ACO3 PE=3 SV=1
evm.TU.Gh_D09G2184	3.4425	2.51859	13.4623	14.5392	3.41502e-08	1.95464	up	1-aminocyclopropane-1-carboxylate oxidase homolog 1 OS=Arabidopsis thaliana OX=3702 GN=At1g06620 PE=2 SV=1
evm.TU.Gh_A02G1734	0.987527	0.364596	12.5241	14.821	2.79018e-24	3.93987	up	1-aminocyclopropane-1-carboxylate oxidase homolog 1 OS=Arabidopsis thaliana OX=3702 GN=At1g06620 PE=2 SV=1
evm.TU.Gh_A02G0367	5.46044	0.492426	39.1835	40.7232	6.10653e-28	3.46097	up	1-aminocyclopropane-1-carboxylate oxidase homolog 1 OS=Arabidopsis thaliana OX=3702 GN=At1g06620 PE=2 SV=1
evm.TU.Gh_D11G0974	0.494198	0.272847	18.5013	11.5842	7.42643e-08	5.01055	up	1-aminocyclopropane-1-carboxylate synthase 2 OS=Solanum lycopersicum OX=4081 GN=ACS2 PE=1 SV=2
evm.TU.Gh_A11G0831	0.060824	0.031331	20.795	12.8659	1.55536e-12	8.01387	up	1-aminocyclopropane-1-carboxylate synthase 2 OS=Solanum lycopersicum OX=4081 GN=ACS2 PE=1 SV=2
evm.TU.Gh_A09G2213	3.0279	3.58777	50.1344	47.2445	1.61046e-29	3.53788	up	Ethylene-insensitive protein 4 EIN4
evm.TU.Gh_D07G0364	0	0.121297	8.56781	9.39071	1.73994e-61	6.87512	up	EIN3-binding F-box protein 1 OS=Arabidopsis thaliana OX=3702 GN=EBF1 PE=1 SV=1
evm.TU.Gh_A06G2045	4.44868	4.69176	16.4247	13.8606	2.42588e-06	1.45975	up	EIN3-binding F-box protein 1 OS=Arabidopsis thaliana OX=3702 GN=EBF1 PE=1 SV=1
evm.TU.Gh_D06G1046	2.0339	3.06661	13.3976	12.0273	1.3478e-11	2.047	up	EIN3-binding F-box protein 1 OS=Arabidopsis thaliana OX=3702 GN=EBF1 PE=1 SV=1
evm.TU.Gh_A08G2112	0.393979	0.831015	7.44974	6.74343	2.43381e-15	2.82429	up	EIN3-binding F-box protein 1 OS=Arabidopsis thaliana OX=3702 GN=EBF1 PE=1 SV=1
evm.TU.Gh_A11G1025	7.80748	7.04911	21.1822	24.9567	4.68263e-05	1.35993	up	Ethylene receptor 1 OS=Cucumis melo var. cantalupensis OX=3658 GN=ETR1 PE=2 SV=1
evm.TU.Gh_D11G1181	6.72681	9.05334	21.7457	27.2898	3.81959e-05	1.36419	up	Ethylene receptor 1 OS=Cucumis melo var. cantalupensis OX=3658 GN=ETR1 PE=2 SV=1
evm.TU.Gh_A02G0358	21.2737	17.4516	74.0531	74.9985	9.0909e-06	1.67132	up	Ethylene receptor 2 OS=Arabidopsis thaliana OX=3702 GN=ETR2 PE=1 SV=2
evm.TU.Gh_D02G0417	14.6896	14.1683	60.8113	66.1137	3.09874e-07	1.8622	up	Ethylene receptor 2 OS=Arabidopsis thaliana OX=3702 GN=ETR2 PE=1 SV=2
evm.TU.Gh_D09G2169	1.89845	2.97215	30.4329	21.5468	1.15594e-07	3.11515	up	Ethylene receptor 2 OS=Arabidopsis thaliana OX=3702 GN=ETR2 PE=1 SV=2
evm.TU.Gh_D01G2310	5.18849	4.11913	12.9147	11.7565	0.000432061	1.12996	up	Ethylene receptor OS=Prunus persica OX=3760 GN=ETR1 PE=2 SV=1
evm.TU.Gh_A09G1399	4.48696	3.93287	15.4017	14.8987	6.82539e-07	1.62879	up	Ethylene-insensitive protein 2 EIN2
evm.TU.Gh_D09G1403	5.86421	5.80024	20.2116	19.582	8.73297e-06	1.53569	up	Ethylene-insensitive protein 2 EIN2
evm.TU.Gh_A13G0244	0.468743	0.549849	7.68745	12.7482	1.1822e-06	4.03449	up	Gibberellin 2-beta-dioxygenase 8 OS=Arabidopsis thaliana OX=3702 GN=GA2OX8 PE=1 SV=2
evm.TU.Gh_D13G0261	0.658654	0.733067	8.09441	10.9188	3.59799e-15	3.45508	up	Gibberellin 2-beta-dioxygenase 8 OS=Arabidopsis thaliana OX=3702 GN=GA2OX8 PE=1 SV=2
evm.TU.Gh_D06G2009	1.11312	0.726451	8.34863	16.3096	0.00187432	3.4395	up	Gibberellin 3-beta-dioxygenase 1 OS=Pisum sativum OX=3888 GN=LE PE=1 SV=1
evm.TU.Gh_D11G1242	9.39226	6.36233	41.0993	65.0947	0.000146795	2.30508	up	Gibberellin receptor GID1B OS=Arabidopsis thaliana OX=3702 GN=GID1B PE=1 SV=1
evm.TU.Gh_A11G1091	11.1882	7.231	55.4006	92.1901	8.25396e-05	2.66135	up	Gibberellin receptor GID1B OS=Arabidopsis thaliana OX=3702 GN=GID1B PE=1 SV=1
evm.TU.Gh_A12G0052	14.6822	16.9792	118.66	149.696	7.8304e-16	2.80509	up	Gibberellin receptor GID1B OS=Arabidopsis thaliana OX=3702 GN=GID1B PE=1 SV=1
evm.TU.Gh_D12G0066	9.29648	8.53392	54.9623	68.6115	3.14971e-16	2.64751	up	Gibberellin receptor GID1B OS=Arabidopsis thaliana OX=3702 GN=GID1B PE=1 SV=1
evm.TU.Gh_A11G2361	10.2482	12.2418	35.8443	41.876	9.45251e-07	1.51191	up	Gibberellin receptor GID1C OS=Arabidopsis thaliana OX=3702 GN=GID1C PE=1 SV=1
evm.TU.Gh_A07G1999	2.76388	3.54671	11.3423	11.4953	0.000148726	1.57618	up	Gibberellin-regulated protein 14 OS=Arabidopsis thaliana OX=3702 GN=GASA14 PE=1 SV=1
evm.TU.Gh_D06G0856	0	0	9.29133	11.2645	3.02401e-54	Inf	up	Probable flavin-containing monooxygenase 1 OS=Arabidopsis thaliana OX=3702 GN=FMO1 PE=2 SV=1
evm.TU.Gh_D05G0358	0	0	26.7568	13.0666	3.04579e-09	Inf	up	Probable flavin-containing monooxygenase 1 OS=Arabidopsis thaliana OX=3702 GN=FMO1 PE=2 SV=1
evm.TU.Gh_D09G1743	0.276397	0.07313	18.5096	7.0204	0.00523506	5.72737	up	Probable protein phosphatase 2C 51 OS=Oryza sativa subsp. japonica OX=39947 GN=Os05g0572700 PE=2 SV=1
evm.TU.Gh_A05G3929	10.9776	7.19217	24.9974	29.8585	5.73691e-05	1.27683	up	Probable protein phosphatase 2C 72 OS=Arabidopsis thaliana OX=3702 GN=At5g26010 PE=2 SV=2
evm.TU.Gh_D05G2170	4.05156	4.09632	9.29038	11.6122	0.00147334	1.08022	up	Probable protein phosphatase 2C 9 OS=Arabidopsis thaliana OX=3702 GN=At1g22280 PE=1 SV=1
evm.TU.Gh_A05G2490	1.5318	2.69226	9.29915	8.6935	1.8619e-07	1.8103	up	Protein PIN-LIKES 3 OS=Arabidopsis thaliana OX=3702 GN=PILS3 PE=2 SV=1
evm.TU.Gh_A02G1716	0.372888	0.256279	15.5783	16.0686	5.6212e-25	4.62489	up	Protein PIN-LIKES 5 OS=Arabidopsis thaliana OX=3702 GN=PILS5 PE=2 SV=1
evm.TU.Gh_D03G0004	0.047593	0	6.4089	3.38976	5.98969e-07	6.69228	up	Protein PIN-LIKES 5 OS=Arabidopsis thaliana OX=3702 GN=PILS5 PE=2 SV=1
evm.TU.Gh_A01G0153 GhJAZ10b-A	2.63505	2.1308	7.98295	9.26	4.38241e-05	1.61017	up	Protein TIFY 9 GhJAZ10b-A
evm.TU.Gh_A03G1341 GhJAZ10a-A	0.884583	1.08752	10.7107	10.0413	4.45136e-12	2.90664	up	Protein TIFY 9 GhJAZ10a-A
evm.TU.Gh_D01G0196 GhJAZ10b-D	10.6517	6.42135	21.6797	26.0134	0.00154948	1.17985	up	Protein TIFY 9 GhJAZ10b-D
evm.TU.Gh_A05G1044	1.44034	1.33247	3.72217	5.75001	0.00453932	1.47847	up	Protein TOPLESS AtTPL
evm.TU.Gh_A08G1965	2.24068	1.83905	5.77654	6.28082	5.71977e-05	1.31385	up	Protein TPR2 OS=Oryza sativa subsp. japonica OX=39947 GN=TPR2 PE=1 SV=1
evm.TU.Gh_D08G2361	2.96072	2.55574	7.11792	7.53349	0.000386652	1.13194	up	Protein TPR2 OS=Oryza sativa subsp. japonica OX=39947 GN=TPR2 PE=1 SV=1
evm.TU.Gh_D09G0835	3.4814	3.41838	9.6117	9.30904	0.000191894	1.17832	up	Topless-related protein 1 OS=Arabidopsis thaliana OX=3702 GN=TPR1 PE=1 SV=3
evm.TU.Gh_D09G0612	6.76856	3.99046	11.3206	12.8999	0.00161537	1.05997	up	Topless-related protein 2 OS=Arabidopsis thaliana OX=3702 GN=TPR2 PE=1 SV=2
evm.TU.Gh_D06G0508	3.58316	3.08091	9.23228	9.51132	0.000141503	1.20385	up	Topless-related protein 4 OS=Arabidopsis thaliana OX=3702 GN=TPR4 PE=1 SV=2
evm.TU.Gh_D13G0548	3.33516	2.46598	19.5833	24.3042	2.11863e-13	2.62986	up	BRASSINOSTEROID INSENSITIVE 1-associated receptor kinase 1 OS=Arabidopsis thaliana OX=3702 GN=BAK1 PE=1 SV=2
evm.TU.Gh_D13G0551	5.39168	3.87216	12.9457	18.4589	0.00250049	1.4769	up	BRASSINOSTEROID INSENSITIVE 1-associated receptor kinase 1 OS=Arabidopsis thaliana OX=3702 GN=BAK1 PE=1 SV=2
